# Supplementary material for: COVID-19 vaccination boosts the potency and breadth of the immune response against SARS-CoV-2 among recovered patients in Wuhan
Source: Cell Discov. 2022 Dec 9;8:131. doi: 10.1038/s41421-022-00496-x (PMC9734167; doi:10.1038/s41421-022-00496-x)
Supplement: Supplementary file 2 — Supplementary Data S1 [file 41421_2022_496_MOESM2_ESM.xlsx]

## Sheet: Fig 1a
Supplementary Data S1. Source data for Fig. 1
Group	Doses	Month after infection recovery to last dose of vaccine	Months post the last vaccination
Infection-only	/	21	/
	/	23	/
	/	23	/
	/	22	/
	/	22	/
	/	22	/
	/	22	/
	/	23	/
	/	22	/
	/	25	/
	/	22	/
	/	23	/
	/	25	/
	/	22	/
	/	23	/
	/	22	/
	/	23	/
	/	22	/
	/	23	/
	/	23	/
	/	24	/
	/	23	/
	/	23	/
	/	22	/
	/	24	/
	/	23	/
	/	24	/
	/	24	/
	/	23	/
	/	24	/
	/	23	/
	/	23	/
	/	24	/
	/	23	/
	/	23	/
	/	23	/
	/	22	/
	/	24	/
	/	23	/
	/	24	/
	/	24	/
	/	24	/
	/	24	/
	/	24	/
	/	23	/
	/	23	/
	/	23	/
Hybrid-immunity	1	21	1
	1	14	8
	1	14	9
	1	16	6
	1	14	7
	1	15	8
	1	14	9
	1	14	8
	1	17	5
	1	15	7
	1	19	4
	1	15	7
	1	21	2
	1	15	7
	1	22	2
	1	15	7
	1	13	10
	1	19	4
	1	16	4
	1	17	5
	1	19	4
	1	15	7
	1	18	5
	1	21	2
	1	19	5
	1	19	8
	1	15	8
	1	18	5
	1	19	4
	1	13	9
	1	18	5
	1	17	5
	1	17	7
	1	13	10
	1	14	8
	1	14	8
	1	19	4
	1	19	8
	1	14	8
	1	17	5
	1	19	4
	1	15	8
	1	16	7
	1	16	7
	1	15	7
	1	17	5
	1	18	5
	1	15	8
	1	14	10
	1	14	10
	1	18	5
	1	14	8
	1	17	5
	1	16	7
	1	15	7
	1	14	8
	1	18	5
	1	16	7
	1	13	10
	1	17	5
	1	14	10
	1	16	7
	1	17	5
	1	15	7
	1	15	7
	1	16	7
	1	17	7
	1	16	7
	1	16	7
	1	17	5
	1	17	7
	1	15	8
	1	15	8
	1	17	7
	1	14	8
	1	12	10
	1	20	4
	1	14	10
	1	17	5
	1	13	10
	1	12	10
	1	15	8
	1	17	5
	1	15	8
	1	18	5
	1	16	7
	1	15	7
	1	18	5
	1	16	7
	1	16	7
	1	17	5
	1	17	7
	1	17	7
	1	15	8
	1	15	8
	1	15	7
	1	17	7
	1	16	7
	1	14	12
	1	21	3
	1	16	7
	1	22	3
	1	17	7
	1	18	5
	1	18	5
	2	16	7
	2	22	1
	2	21	1
	2	16	7
	2	22	1
	2	17	5
	2	18	4
	2	16	7
	2	22	1
	2	17	4
	2	23	1
	2	18	4
	2	21	1
	2	16	7
	2	18	5
	2	20	2
	2	16	4
	2	17	5
	2	22	1
	2	18	4
	2	22	1
	2	19	2
	2	15	7
	2	15	7
	2	17	6
	2	15	7
	2	19	4
	2	18	4
	2	16	7
	2	16	7
	2	21	2
	2	14	7
	2	18	5
	2	22	1
	2	16	7
	2	17	5
	2	17	5
	2	17	5
	2	21	1
	2	18	5
	2	18	4
	2	18	5
	2	15	7
	2	16	7
	2	17	5
	2	18	5
	2	15	7
	2	18	4
	2	18	5
	2	17	5
	2	16	7
	2	17	7
	2	18	4
	2	17	7
	2	17	7
	2	16	7
	2	17	5
	2	19	4
	2	17	7
	2	17	5
	2	20	4
	2	15	7
	2	17	4
	2	17	5
	2	22	1
	2	19	5
	2	22	1
	2	22	1
	2	16	7
	2	17	7
	2	18	4
	2	20	4
	2	16	5
	2	18	5
	2	17	5
	2	17	7
	2	18	5
	2	17	5
	2	17	5
	2	20	4
	2	17	5
	2	16	7
	2	16	7
	2	20	4
	2	17	5
	2	19	4
	2	15	8
	2	14	8
	2	13	10
	2	20	4
	2	18	5
	2	14	10
	2	19	4
	2	15	7
	2	13	11
	2	18	5
	2	20	2
	2	20	2
	2	21	2
	2	17	5
	2	16	5
	2	19	5
	2	19	4
	2	20	4
	2	17	5
	2	15	7
	2	18	4
	2	16	7
	2	20	2
	2	16	7
	2	19	4
	2	18	5
	2	15	7
	2	16	7
	2	15	9
	2	17	7
	2	20	4
	2	17	7
	2	15	8
	2	18	5
	2	18	5
	2	17	5
	2	15	7
	2	17	5
	2	21	2
	2	19	4
	2	18	5
	2	21	2
	2	17	5
	2	23	1
	2	16	7
	2	16	7
	2	21	1
	2	17	7
	2	21	2
	2	14	8
	2	20	4
	2	18	7
	2	18	5
	2	16	8
	2	15	7
	2	17	7
	2	18	5
	2	19	4
	2	18	4
	2	16	7
	2	14	8
	2	18	5
	2	18	5
	2	21	1
	2	19	4
	2	18	4
	2	22	1
	2	18	5
	2	17	7
	2	18	5
	2	23	1
	2	18	5
	2	15	7
	2	18	4
	3	21	2
	3	23	1
	3	22	2
	3	21	2
	3	22	1
	3	20	3
	3	22	1
	3	22	1
	3	22	1
	3	22	1
	3	22	1
	3	22	2
	3	22	1
	3	22	1
	3	21	1
	3	22	1
	3	22	1
	3	22	1
	3	21	1
	3	22	1
	3	20	2
	3	22	1
	3	22	1
	3	20	2
	3	23	1
	3	22	1
	3	22	1
	3	22	1
	3	23	1
	3	21	2
	3	22	1
	3	22	1
	3	22	1
	3	22	2
	3	23	1
	3	22	1
	3	22	1
	3	22	1
	3	21	2
	3	21	2
	3	22	1
	3	21	2
	3	22	1
	3	21	2
	3	23	1
	3	22	1
	3	22	1
	3	21	1
	3	22	1
	3	22	1
	3	22	1
	3	21	1
	3	21	2
	3	21	1
	3	20	4
	3	20	4
	3	23	1
	3	21	2
	3	20	4
	3	21	1
	3	21	1
	3	22	1
	3	22	1
	3	21	2
	3	21	1
	3	22	1
	3	22	1
	3	21	1
	3	21	2
	3	22	1
	3	22	1
	3	22	1
	3	21	1
	3	21	1
	3	20	1
	3	22	2
	3	22	1
	3	21	1
	3	22	1
	3	22	1
	3	21	1
	3	21	1
	3	21	1
	3	22	1
	3	21	1
	3	21	2
	3	22	1
	3	22	2
	3	22	1
	3	23	1
	3	23	1
	3	22	1
	3	20	4
	3	22	1
	3	21	1
	3	21	1
	3	21	1
	3	22	1
	3	21	2
	3	21	2
	3	21	1
	3	21	2
	3	22	1
	3	21	1
	3	22	1
	3	20	4
	3	21	1
	3	21	2
	3	22	1
	3	22	1
	3	22	1
	3	22	1
	3	21	1
	3	21	2
	3	23	1
	3	22	3
	3	21	1
	3	22	1
	3	21	3
	3	22	1
	3	21	2
	3	21	2
	3	21	2
	3	21	3
	3	20	3
	3	22	1
	3	20	6
	3	24	1
	3	20	2
	3	22	2
	3	23	1
	3	23	1
	3	22	2
	3	21	2
	3	22	1
	3	22	1

## Sheet: Fig1b
Doses	RBD-IgG Titer	NP-IgG Titer
1	92	5
1	229	429
1	1327	2077
1	602	327
1	468	338
1	411	426
2	390	624
2	498	239
2	252	432
2	817	466
2	792	632
2	296	174
2	190	205
2	858	445
2	207	185
2	1174	1520
2	489	323
2	1907	906
2	376	435
2	1349	1608
2	377	1276
2	1055	827
2	1195	173
2	157	424
2	1006	679
2	1585	3800
2	139	222
2	601	549
2	211	91
2	354	157
2	134	138
2	393	177
2	424	232
2	205	86
3	644	466
3	642	236
3	20000	774
3	2076	5426
3	415	553
3	702	588
3	213	203
3	503	259
3	1035	171
3	2545	486
3	2023	162
3	1005	1170
3	639	114
3	179	75
3	397	128
3	196	372
3	773	1148
3	660	921
3	712	191
3	854	361
3	519	505
3	542	106
3	297	694
3	960	533
3	524	400
3	1280	1266
3	432	487
3	587	822
3	569	139
3	448	615
3	149	65
3	99	13
3	860	146
3	940	1400
3	1095	598
3	1306	71
3	769	252
3	1431	944
3	523	890
3	336	76
3	1096	101
3	412	470
3	946	878
3	92	50
3	318	88
3	190	82
3	190	63
3	250	190
3	192	93
3	197	176
3	1124	928
3	240	251
3	213	198
3	268	443
3	508	4500
3	198	139
3	309	210
3	435	377
3	506	290
3	720	57
3	328	248
3	1507	1257
3	825	837
3	772	556
3	351	390
3	452	213
3	195	240
3	895	847
3	424	1018
3	385	88
3	204	134
3	3181	392
3	753	213
3	215	66
3	836	245
3	661	703
3	219	95
3	501	576
3	423	208
3	1006	263
3	301	647
3	764	181
3	127	259
3	4148	342
3	1367	201
3	276	72
3	280	101
3	156	93
3	1899	506
3	137	363
3	245	650
3	112	149
3	1220	618
3	948	282
3	231	484
3	489	635
3	166	256
3	1376	180
3	962	150
3	538	717
3	1265	301
3	1222	584
3	1586	325
3	92	46
3	358	102
3	162	12
3	301	19
3	66	14
3	604	104
3	348	409
3	123	288
3	1653	714
3	97	102
3	301	340
3	286	339
3	397	33
3	420	381
3	80	138
3	512	473
3	1066	88
3	643	205
3	559	218
3	299	346
3	723	76
3	430	180
3	734	262
3	486	214
3	514	1082
3	793	504
3	288	275

## Sheet: Fig1c & 1d
Group	Months post vaccination	RBD-IgG Titer	NP-IgG Titer
Infection-only	/	195	18
	/	78	6
	/	309	128
	/	20	10
	/	103	7
	/	36	7
	/	220	45
	/	211	45
	/	120	49
	/	34	7
	/	220	7
	/	346	79
	/	72	7
	/	349	10
	/	540	48
	/	97	14
	/	171	19
	/	198	7
	/	86	54
	/	287	90
	/	331	54
	/	141	29
	/	133	17
	/	79	209
	/	74	24
	/	57	12
	/	190	18
	/	230	12
	/	146	13
	/	143	23
	/	12	17
	/	109	23
	/	365	52
	/	834	246
	/	163	27
	/	274	11
	/	109	13
	/	129	11
	/	61	27
	/	41	33
	/	325	12
	/	168	27
	/	746	8
	/	164	9
	/	46	14
	/	125	9
	/	453	24
Hybrid-immunity	1~3	92	5
	1~3	229	429
	1~3	1327	2077
	1~3	602	327
	1~3	468	338
	1~3	411	426
	1~3	390	624
	1~3	498	239
	1~3	252	432
	1~3	817	466
	1~3	792	632
	1~3	296	174
	1~3	190	205
	1~3	858	445
	1~3	207	185
	1~3	1174	1520
	1~3	489	323
	1~3	1907	906
	1~3	376	435
	1~3	1349	1608
	1~3	377	1276
	1~3	1055	827
	1~3	1195	173
	1~3	157	424
	1~3	1006	679
	1~3	1585	3800
	1~3	139	222
	1~3	601	549
	1~3	211	91
	1~3	354	157
	1~3	134	138
	1~3	393	177
	1~3	424	232
	1~3	205	86
	1~3	644	466
	1~3	642	236
	1~3	20000	774
	1~3	2076	5426
	1~3	415	553
	1~3	702	588
	1~3	213	203
	1~3	503	259
	1~3	1035	171
	1~3	2545	486
	1~3	2023	162
	1~3	1005	1170
	1~3	639	114
	1~3	179	75
	1~3	397	128
	1~3	196	372
	1~3	773	1148
	1~3	660	921
	1~3	712	191
	1~3	854	361
	1~3	519	505
	1~3	542	106
	1~3	297	694
	1~3	960	533
	1~3	524	400
	1~3	1280	1266
	1~3	432	487
	1~3	587	822
	1~3	569	139
	1~3	448	615
	1~3	149	65
	1~3	99	13
	1~3	860	146
	1~3	940	1400
	1~3	1095	598
	1~3	1306	71
	1~3	769	252
	1~3	1431	944
	1~3	523	890
	1~3	336	76
	1~3	1096	101
	1~3	412	470
	1~3	946	878
	1~3	92	50
	1~3	318	88
	1~3	190	82
	1~3	190	63
	1~3	250	190
	1~3	192	93
	1~3	197	176
	1~3	1124	928
	1~3	240	251
	1~3	213	198
	1~3	268	443
	1~3	508	4500
	1~3	198	139
	1~3	309	210
	1~3	435	377
	1~3	506	290
	1~3	720	57
	1~3	328	248
	1~3	1507	1257
	1~3	825	837
	1~3	772	556
	1~3	351	390
	1~3	452	213
	1~3	195	240
	1~3	895	847
	1~3	424	1018
	1~3	385	88
	1~3	204	134
	1~3	3181	392
	1~3	753	213
	1~3	215	66
	1~3	836	245
	1~3	661	703
	1~3	219	95
	1~3	501	576
	1~3	423	208
	1~3	1006	263
	1~3	301	647
	1~3	764	181
	1~3	127	259
	1~3	4148	342
	1~3	1367	201
	1~3	276	72
	1~3	280	101
	1~3	156	93
	1~3	1899	506
	1~3	137	363
	1~3	245	650
	1~3	112	149
	1~3	1220	618
	1~3	948	282
	1~3	231	484
	1~3	489	635
	1~3	166	256
	1~3	1376	180
	1~3	962	150
	1~3	538	717
	1~3	1265	301
	1~3	1222	584
	1~3	1586	325
	1~3	92	46
	1~3	358	102
	1~3	162	12
	1~3	301	19
	1~3	66	14
	1~3	604	104
	1~3	348	409
	1~3	123	288
	1~3	1653	714
	1~3	97	102
	1~3	301	340
	1~3	286	339
	1~3	397	33
	1~3	420	381
	1~3	80	138
	1~3	512	473
	1~3	1066	88
	1~3	643	205
	1~3	559	218
	1~3	299	346
	1~3	723	76
	1~3	430	180
	1~3	734	262
	1~3	486	214
	1~3	514	1082
	1~3	793	504
	1~3	288	275
	4~6	395	52
	4~6	986	350
	4~6	3392	279
	4~6	631	342
	4~6	255	44
	4~6	206	290
	4~6	1193	612
	4~6	496	205
	4~6	492	1568
	4~6	424	1220
	4~6	539	1179
	4~6	3144	702
	4~6	1508	3211
	4~6	1910	37
	4~6	276	584
	4~6	420	24
	4~6	295	414
	4~6	290	29
	4~6	352	516
	4~6	446	533
	4~6	235	19
	4~6	307	749
	4~6	1551	42
	4~6	816	644
	4~6	666	23
	4~6	1440	524
	4~6	181	9
	4~6	120	17
	4~6	642	219
	4~6	108	11
	4~6	454	443
	4~6	186	40
	4~6	549	236
	4~6	832	272
	4~6	664	110
	4~6	454	736
	4~6	185	996
	4~6	927	522
	4~6	600	278
	4~6	351	376
	4~6	3059	116
	4~6	945	1544
	4~6	857	225
	4~6	893	207
	4~6	190	122
	4~6	325	72
	4~6	1384	273
	4~6	497	134
	4~6	1938	92
	4~6	523	827
	4~6	146	260
	4~6	636	187
	4~6	104	163
	4~6	448	286
	4~6	241	109
	4~6	380	148
	4~6	270	494
	4~6	348	118
	4~6	670	489
	4~6	76	45
	4~6	196	98
	4~6	331	37
	4~6	551	808
	4~6	874	1216
	4~6	193	88
	4~6	204	105
	4~6	841	139
	4~6	277	28
	4~6	179	303
	4~6	676	208
	4~6	124	36
	4~6	529	173
	4~6	305	208
	4~6	443	68
	4~6	1556	277
	4~6	1430	1891
	4~6	160	149
	4~6	823	250
	4~6	1164	220
	4~6	217	110
	4~6	131	49
	4~6	564	409
	4~6	2237	2806
	4~6	493	173
	4~6	4044	421
	4~6	707	767
	4~6	931	602
	4~6	845	654
	4~6	117	72
	4~6	241	214
	4~6	7	10
	4~6	1639	297
	4~6	103	62
	4~6	1111	519
	4~6	123	12
	4~6	485	325
	4~6	361	27
	4~6	794	393
	4~6	22	9
	4~6	255	58
	4~6	209	128
	4~6	399	126
	4~6	397	84
	4~6	1307	210
	4~6	1295	449
	4~6	416	164
	4~6	108	17
	4~6	36	23
	4~6	215	651
	4~6	393	643
	4~6	125	39
	4~6	455	79
	4~6	226	219
	4~6	1307	6219
	4~6	176	219
	4~6	483	88
	7~9	973	32
	7~9	420	408
	7~9	196	73
	7~9	2446	135
	7~9	197	89
	7~9	590	200
	7~9	140	1447
	7~9	25	61
	7~9	268	6
	7~9	226	65
	7~9	2064	529
	7~9	498	384
	7~9	318	237
	7~9	289	583
	7~9	150	255
	7~9	1004	131
	7~9	200	117
	7~9	26	44
	7~9	160	23
	7~9	82	17
	7~9	753	79
	7~9	104	72
	7~9	144	280
	7~9	687	193
	7~9	233	180
	7~9	764	387
	7~9	232	272
	7~9	244	55
	7~9	173	210
	7~9	200	94
	7~9	115	1519
	7~9	1763	814
	7~9	305	21
	7~9	248	329
	7~9	94	36
	7~9	894	419
	7~9	271	120
	7~9	234	62
	7~9	333	34
	7~9	309	116
	7~9	159	561
	7~9	873	64
	7~9	1654	185
	7~9	211	105
	7~9	271	40
	7~9	116	21
	7~9	220	98
	7~9	67	205
	7~9	446	401
	7~9	163	144
	7~9	144	81
	7~9	263	72
	7~9	285	227
	7~9	63	14
	7~9	319	577
	7~9	247	207
	7~9	251	976
	7~9	314	46
	7~9	308	426
	7~9	333	65
	7~9	505	906
	7~9	121	36
	7~9	551	1499
	7~9	221	15
	7~9	2596	386
	7~9	429	1027
	7~9	86	45
	7~9	164	1328
	7~9	485	361
	7~9	391	57
	7~9	579	268
	7~9	1426	3059
	7~9	1227	1180
	7~9	1509	1093
	7~9	572	200
	7~9	265	146
	7~9	410	1075
	7~9	392	23
	7~9	250	199
	7~9	287	169
	7~9	169	32
	7~9	540	215
	7~9	196	82
	7~9	97	48
	7~9	638	638
	7~9	590	138
	7~9	309	99
	7~9	161	146
	7~9	69	13
	7~9	73	14
	7~9	565	554
	7~9	72	41
	7~9	199	19
	7~9	187	10
	7~9	485	211
	7~9	620	55
	7~9	186	51
	7~9	153	249
	7~9	66	38
	7~9	495	231
	7~9	721	74
	7~9	58	38
	7~9	370	216
	7~9	169	260
	7~9	82	189
	7~9	797	255
	7~9	204	94
	10~12	130	9
	10~12	260	186
	10~12	95	17
	10~12	164	55
	10~12	234	319
	10~12	129	77
	10~12	61	14
	10~12	67	19
	10~12	151	28
	10~12	235	181
	10~12	106	38
	10~12	194	568
	10~12	53	50
	10~12	41	14

## Sheet: Fig1e
Log2 (RBD-IgG titer)	Log2 (NP-IgG titer)
8.62753	5.6978
9.4911	5.83613
9.59258	9.11981
8.27011	7.00288
7.78216	5.49707
6.59637	3.85439
7.62987	2.90574
7.05495	4.12664
3.63343	4.10978
7.39499	4.73156
9.94552	8.44948
8.94333	10.6143
8.72739	10.2529
7.35628	5.77405
9.67267	9.33002
6.05905	7.67768
8.0396	6.16904
8.95933	7.90136
7.97971	8.75381
9.62884	9.30422
8.45514	8.55564
7.59726	9.14885
9.68491	7.96615
7.76072	6.78564
10.6299	11.8916
7.91012	7.73923
8.92046	8.34593
5.85614	5.25267
9.9726	10.1929
6.62355	3.64466
9.8772	10.4509
8.31089	6.46401
7.57005	6.35278
8.76586	8.55685
7.93436	9.34415
10.2548	9.18896
8.48354	6.66836
6.28616	2.58737
4.33871	3.25701
5.17201	2.70598
5.08555	2.73487
7.78216	2.73118
8.44834	3.32294
9.07614	5.58054
6.42265	5.74983
8.16349	6.49371
8.37081	5.75318
6.30064	7.70632
6.20651	4.55588
7.84459	3.63076
6.76602	4.50411
8.51179	5.70401
8.09605	3.50386
6.77471	3.64501
7.00613	3.47573
5.91886	4.74894
7.35396	3.23266
8.82248	4.57713
9.927	4.98891
11.2559	7.08029
7.61952	6.47306
10.3736	11.0205
7.82102	6.01502
9.30248	8.41725
7.68583	8.18003
9.23435	8.35449
8.96117	8.58427
8.3114	7.88913
9.075	10.2038
8.1749	9.18779
11.6183	9.45499
7.64065	6.86542
10.8991	5.1929
4.7132	5.44583
7.32532	4.509
8.10961	9.18938
6.36487	4.07065
7.17143	8.12716
7.85578	8.08769
7.87199	8.31961
8.26293	9.54943
7.0119	6.27462
10.5991	5.38571
6.84102	10.5687
10.7834	9.66934
7.95466	8.36381
6.54931	5.17947
8.26997	6.85351
10.4919	9.03314
7.24142	4.82548
7.87835	7.49759
6.9063	4.1162
6.85416	4.42418
6.75576	3.50855
8.7998	8.64809
7.35015	7.17453
7.17359	6.34676
8.15669	7.82351
5.97279	3.8334
8.68427	8.73451
8.82769	8.79049
8.2962	5.53789
7.52795	9.96036
9.22984	8.12145
9.74427	8.79887
6.92019	5.15826
11.579	6.85471
9.10701	10.5495
9.74273	7.81152
11.3421	8.59122
8.93429	8.33632
6.431	5.48912
7.57024	6.93048
10.9207	6.53107
9.03016	9.69206
8.92257	8.49608
9.31315	7.54463
8.61286	5.84285
8.80776	8.15947
9.17642	8.0665
10.2605	10.2049
10.5598	10.0946
10.3979	10.6512
7.96737	7.63675
9.77114	10.2476
7.5946	6.4569
7.67293	6.71093
9.40123	7.70205
9.04791	7.43062
7.40214	5.01373
9.07728	7.75112
10.4821	10.8849
7.32611	7.2199
9.31756	9.3175
5.35618	3.79525
10.2232	7.43812
7.29434	8.72792
9.97376	9.40636
11.9817	8.71695
9.46616	9.58364
9.20352	7.11338
9.72278	9.35337
2.88382	3.26739
10.679	8.21442
6.68437	5.95254
8.92198	7.72299
6.94324	3.60455
9.23165	9.10176
9.27611	5.79046
8.46717	7.29175
7.2604	7.95808
9.63292	8.61786
8.52993	7.75209
10.3521	7.71273
8.61655	7.47063
8.70177	7.36166
8.72649	7.85682
9.63773	7.99281
7.74526	9.34619
7.67446	6.55253
9.32736	7.88482
14.2877	9.59616
8.69865	9.11116
9.45442	9.20002
10.9824	7.3422
9.31909	6.8338
8.63179	7.00175
9.4765	7.57879
9.90758	9.05902
10.3223	10.3064
8.75445	8.92836
9.19755	9.68239
9.15216	7.11924
8.80766	9.26538
7.22014	6.01239
9.58603	7.97798
10.4831	9.88232
9.88503	9.7775
7.56803	5.98739
10.1348	9.85859
7.90932	7.97032
8.06773	8.78966
6.96988	5.27527
8.83025	6.29877
8.983	8.17898
10.5579	10.296
9.68796	9.7099
8.45364	8.60769
9.80555	9.72542
8.72628	9.99219
7.67482	7.06882
9.7074	7.93373
9.36827	9.45838
7.77624	6.57705
8.72575	7.69912
6.99091	8.01429
12.0183	8.41817
10.4165	7.6494
8.1075	6.17511
8.12776	6.65208
10.3519	12.6024
7.3709	8.00006
10.4261	7.49466
10.6315	8.34641
7.33915	3.5724
10.6908	9.47931
8.16022	8.40465
8.63402	5.05979
8.71538	8.57277
8.91549	6.45237
8.74713	7.48999
9.51891	8.03108
9.63028	8.97741
7.60738	4.15226
6.6818	2.8512
7.72124	5.477
6.9054	5.60077
8.43407	6.29694
7.41765	4.24854
7.14223	4.84499
5.83431	3.64074
7.57296	4.16912
7.18622	3.65844
7.16026	4.51109
9.70414	7.94465
7.35067	4.77014
5.35459	5.02578
8.34634	3.60774
9.54369	3.05728
5.51762	3.80219
6.96403	3.11353
6.51855	2.19346
7.61259	6.18094
9.20356	7.64167
7.12851	10.4987
11.7279	8.12589
4.66971	5.936
7.83866	8.74424
7.02065	3.1768
7.99484	5.47099
10.2203	9.2576
11.0111	9.04596
8.95545	7.6791
10.5583	11.6487
7.23199	7.99427
8.02208	7.53971
9.97165	7.03701
8.71511	4.59066
9.55627	6.30228
8.20539	8.69252
8.17818	4.86572
9.42454	7.59465
6.56618	4.07159
8.45986	9.01156
7.86436	7.49368
8.80143	9.05859
9.57672	8.59761
7.87385	4.21901
7.64339	6.55192
8.25292	4.40067
9.80458	8.71125
8.08269	6.90329
7.87054	5.94989
8.37969	5.06966
7.31346	9.13227
9.37881	4.50227
6.06822	4.25293
9.76941	5.99145
10.6918	7.53019
8.08388	5.33603
9.32618	7.77165
7.78458	6.61837
6.72978	5.2389
8.86919	8.40138
8.31873	9.17327
7.95066	7.69017
7.5408	5.33668
7.97201	9.93142
8.60621	9.28449
9.10163	7.88082
9.70105	8.08734
8.26866	8.73325
9.67455	8.86426
9.37398	6.78036
8.82595	9.52288
8.37828	6.0317
7.5724	7.6806
9.85659	9.02923
10.1968	10.5698
8.98152	9.82413
7.79081	3.92296
8.74506	10.0046
9.80221	7.69109
10.8971	9.82376
8.34624	6.1785
10.4341	8.09042
8.55361	8.76362
8.95648	7.07013
7.35671	10.375
7.1875	8.0224
7.91492	6.77067
10.4774	11.5788
8.56964	7.20838
9.15892	7.64691
8.07676	8.9472
8.04806	7.19371
6.25501	5.48433
8.67915	10.0704
7.61143	6.6188
8.37132	5.21743
9.10487	9.65902
8.56009	10.3178
10.0426	9.69137
9.71662	7.11694
8.1158	4.81322
8.16719	7.4044
7.47994	8.24357
6.95869	5.17045
8.25091	7.7013
8.79069	6.08426
7.61709	6.36545
5.7168	5.65117
10.1849	7.7781
7.038	5.615
8.94401	7.43414
9.86316	9.23356
8.27337	6.62466
7.33481	7.18619
6.87616	6.16048
6.09915	3.74599
6.19739	3.81352
9.14325	9.11335
7.54718	3.31325
10.1176	9.01976
7.11722	7.79709
8.49492	4.77973
7.72234	6.51189
7.53824	5.68622
7.06843	7.10502
6.03413	5.25346
8.95038	7.85443
9.49416	6.20048
7.70931	7.00001
8.64129	6.97807
7.39714	8.0224
6.36541	7.56466
8.63133	6.39833
10.3392	8.80994
6.75102	4.12532
5.17429	4.525
8.61819	9.32947
9.33055	8.86407
11.0199	12.4056
7.73618	7.66344
8.97545	8.01703
10.015	7.42105
7.48264	6.22618
7.61605	8.53767
9.59453	10.1654
9.36558	9.84666
9.73892	8.49652
9.01838	8.9798
8.21311	9.43778
9.03319	8.64458
9.74843	7.19024
10.097	9.22475
10.3506	6.15723
8.39295	6.24346
10.0984	6.65557
8.68652	8.87498
6.53113	5.63906
7.5828	6.53843
7.61882	7.4604
7.7339	7.62809
8.98825	12.1356
7.62707	7.12313
7.81812	7.77715
8.27187	7.71177
8.35949	7.95616
8.81859	7.73566
7.6048	7.90516
8.58977	6.46249
11.6353	8.61648
9.55629	7.73551
7.74715	6.05087
8.96795	9.16884
9.97455	8.03958
8.23355	9.33676
9.57688	7.49841
10.8908	8.98234
7.0941	8.50333
9.88909	8.13993
7.85449	8.91998
8.93229	9.31141
9.90992	7.23288
9.07089	9.48545
10.305	8.23164
7.46335	7.77571
6.52097	5.51728
6.05068	3.8495
9.23724	6.70419
8.44313	8.67424
6.94345	8.16822
6.606	6.67235
8.23598	8.40883
6.33025	7.10815
8.99894	8.88644
10.0574	6.46526
9.32782	7.68196
9.12569	7.77017
8.225	8.43573
8.92392	7.74117
9.00577	10.0792
8.1721	8.10209
6.1637	2.85439
8.71432	8.67077
8.06489	2.6688
6.69804	6.17568
7.93195	5.77302
7.43678	7.71196
5.94137	3.75894
7.50228	3.17871
7.72427	6.71755
8.20887	7.43941
7.69125	7.53352
9.88435	10.5924
6.6995	7.3478
8.44092	6.88603
9.389	8.93408
8.61639	4.49991
10.6035	8.11349
6.60417	5.58304
9.13838	8.67452
11.1274	11.4544
6.17764	5.34394
7.63303	4.22304
4.48652	3.146
7.99237	5.84702
7.68061	6.43157
11.3134	8.92563
9.08198	6.72143
9.02933	9.79691
7.96604	7.5702
7.28609	6.54436
6.80452	7.21534
10.2528	9.27213
8.23176	4.27202
9.49748	6.25225

## Sheet: Fig1f 
Group	Disease severity	Months Post Vaccination	RBD-IgG Titer
Infection-only	Mild	/	195.007
	Moderate	/	78.041
	Severe	/	308.711
	Moderate	/	20.234
	Mild	/	102.665
	Moderate	/	36.052
	Severe	/	220.122
	Mild	/	211.02
	Mild	/	119.876
	Moderate	/	33.955
	Moderate	/	220.122
	Mild	/	345.867
	Asymptomatic	/	71.69
	Moderate	/	349.305
	Moderate	/	539.747
	Severe	/	96.762
	Mild	/	170.976
	Severe	/	198.07
	Moderate	/	85.785
	Moderate	/	286.718
	Moderate	/	331.027
	Mild	/	141.262
	Severe	/	132.969
	Moderate	/	78.828
	Moderate	/	73.849
	Mild	/	57.056
	Mild	/	190.41
	Moderate	/	229.856
	Mild	/	145.636
	Mild	/	143.039
	Severe	/	12.41
	Moderate	/	108.837
	Moderate	/	365.01
	Mild	/	834.134
	Mild	/	163.22
	Moderate	/	273.624
	Moderate	/	109.494
	Moderate	/	128.545
	Moderate	/	60.5
	Mild	/	40.916
	Mild	/	325.461
	Severe	/	168.311
	Mild	/	746.342
	Moderate	/	163.592
	Mild	/	45.811
	Mild	/	124.848
	Moderate	/	452.722
Hybrid-immunity	Mild	1~3	91.681
	Mild	1~3	228.914
	Moderate	1~3	1326.72
	Moderate	1~3	602.305
	Mild	1~3	467.618
	Moderate	1~3	411.365
	Mild	1~3	389.698
	Severe	1~3	497.768
	Severe	1~3	252.424
	Mild	1~3	817.2
	Severe	1~3	791.715
	Asymptomatic	1~3	295.881
	Mild	1~3	190.335
	Moderate	1~3	857.664
	Asymptomatic	1~3	206.679
	Mild	1~3	1173.67
	Moderate	1~3	489.203
	Mild	1~3	1907.03
	Mild	1~3	375.745
	Moderate	1~3	1349.2
	Mild	1~3	377.436
	Mild	1~3	1054.69
	Moderate	1~3	1195.3
	Moderate	1~3	156.97
	Moderate	1~3	1005.54
	Severe	1~3	1584.59
	Mild	1~3	138.834
	Moderate	1~3	601.177
	Mild	1~3	211.182
	Moderate	1~3	353.894
	Mild	1~3	134.218
	Moderate	1~3	392.501
	Moderate	1~3	423.581
	Asymptomatic	1~3	205.161
	Mild	1~3	643.837
	Moderate	1~3	642.414
	Moderate	1~3	20000
	Mild	1~3	2076.43
	Moderate	1~3	415.483
	Moderate	1~3	701.557
	Mild	1~3	213.217
	Mild	1~3	503.361
	Mild	1~3	1034.72
	Asymptomatic	1~3	2544.87
	Moderate	1~3	2023.23
	Severe	1~3	1004.73
	Moderate	1~3	638.743
	Mild	1~3	178.854
	Moderate	1~3	396.668
	Mild	1~3	196.182
	Mild	1~3	773.108
	Mild	1~3	659.661
	Moderate	1~3	712.377
	Mild	1~3	854.487
	Mild	1~3	518.565
	Asymptomatic	1~3	541.938
	Mild	1~3	296.751
	Moderate	1~3	960.46
	Mild	1~3	523.915
	Moderate	1~3	1280.35
	Moderate	1~3	431.869
	Moderate	1~3	587.135
	Moderate	1~3	568.952
	Moderate	1~3	448.096
	Moderate	1~3	149.1
	Severe	1~3	98.602
	Mild	1~3	860.141
	Severe	1~3	940.443
	Mild	1~3	1095.21
	Mild	1~3	1305.67
	Moderate	1~3	768.57
	Moderate	1~3	1431.29
	Asymptomatic	1~3	522.516
	Mild	1~3	336.147
	Mild	1~3	1096.3
	Mild	1~3	412.007
	Moderate	1~3	945.565
	Mild	1~3	92.484
	Severe	1~3	317.561
	Severe	1~3	190.025
	Moderate	1~3	189.76
	Asymptomatic	1~3	250.045
	Mild	1~3	191.712
	Mild	1~3	196.559
	Moderate	1~3	1124.25
	Moderate	1~3	240.404
	Mild	1~3	212.881
	Moderate	1~3	268.305
	Mild	1~3	507.847
	Mild	1~3	197.686
	Mild	1~3	309.088
	Severe	1~3	435.299
	Moderate	1~3	506.003
	Mild	1~3	328.441
	Moderate	1~3	1507.44
	Moderate	1~3	824.832
	Moderate	1~3	350.591
	Mild	1~3	451.503
	Mild	1~3	194.658
	Moderate	1~3	894.879
	Moderate	1~3	423.518
	Mild	1~3	385.282
	Moderate	1~3	204.339
	Mild	1~3	3181.04
	Mild	1~3	752.885
	Mild	1~3	214.844
	Moderate	1~3	836.025
	Moderate	1~3	660.89
	Moderate	1~3	219.22
	Mild	1~3	500.752
	Moderate	1~3	423.362
	Mild	1~3	1006.1
	Mild	1~3	300.985
	Mild	1~3	763.708
	Moderate	1~3	127.196
	Moderate	1~3	4148.23
	Moderate	1~3	1366.73
	Moderate	1~3	275.805
	Moderate	1~3	279.705
	Asymptomatic	1~3	156.074
	Mild	1~3	1898.66
	Mild	1~3	136.627
	Severe	1~3	244.613
	Asymptomatic	1~3	111.78
	Asymptomatic	1~3	1220.14
	Mild	1~3	948.228
	Mild	1~3	231.439
	Mild	1~3	488.524
	Moderate	1~3	165.524
	Moderate	1~3	1375.89
	Mild	1~3	962.015
	Mild	1~3	537.788
	Mild	1~3	1265.03
	Severe	1~3	1221.82
	Moderate	1~3	1586.37
	Mild	1~3	91.835
	Severe	1~3	357.932
	Moderate	1~3	161.922
	Asymptomatic	1~3	300.612
	Mild	1~3	66.288
	Mild	1~3	603.511
	Mild	1~3	348.044
	Mild	1~3	123.08
	Moderate	1~3	1652.94
	Mild	1~3	97.41
	Mild	1~3	301.493
	Moderate	1~3	286.07
	Moderate	1~3	397.282
	Moderate	1~3	420.332
	Mild	1~3	80.463
	Mild	1~3	511.625
	Mild	1~3	1065.55
	Mild	1~3	642.619
	Mild	1~3	558.605
	Mild	1~3	299.208
	Asymptomatic	1~3	722.816
	Moderate	1~3	429.684
	Moderate	1~3	733.629
	Mild	1~3	485.699
	Mild	1~3	514.053
	Moderate	1~3	792.508
	Mild	1~3	288.435
	Critical	1~3	719.623
	Critical	1~3	772.064

## Sheet: Fig 1g & 1h
Group	Age	Gender	Months post vaccination	RBD-IgG Titer
Infection-only	43	Male	/	195.007
	42	Male	/	78.041
	52	Female	/	308.711
	34	Female	/	20.234
	31	Female	/	102.665
	43	Male	/	36.052
	48	Male	/	220.122
	34	Male	/	211.02
	53	Male	/	119.876
	31	Female	/	33.955
	46	Male	/	220.122
	48	Male	/	345.867
	32	Male	/	71.69
	47	Female	/	349.305
	36	Female	/	539.747
	33	Male	/	96.762
	48	Female	/	170.976
	42	Male	/	198.07
	45	Female	/	85.785
	35	Male	/	286.718
	35	Female	/	331.027
	40	Male	/	141.262
	30	Male	/	132.969
	27	Male	/	78.828
	34	Male	/	73.849
	53	Male	/	57.056
	43	Male	/	190.41
	32	Female	/	229.856
	42	Male	/	145.636
	34	Male	/	143.039
	56	Female	/	12.41
	29	Male	/	108.837
	33	Female	/	365.01
	56	Female	/	834.134
	25	Female	/	163.22
	30	Male	/	273.624
	33	Male	/	109.494
	34	Female	/	128.545
	47	Male	/	60.5
	50	Male	/	40.916
	43	Female	/	325.461
	34	Male	/	168.311
	45	Male	/	746.342
	35	Male	/	163.592
	37	Male	/	45.811
	32	Female	/	124.848
	39	Male	/	452.722
Hybrid-immunity	49	Male	1~3	91.681
	38	Male	1~3	228.914
	38	Male	1~3	1326.72
	53	Female	1~3	602.305
	26	Female	1~3	467.618
	42	Female	1~3	411.365
	44	Male	1~3	389.698
	40	Female	1~3	497.768
	45	Male	1~3	252.424
	52	Female	1~3	817.2
	57	Female	1~3	791.715
	38	Female	1~3	295.881
	52	Male	1~3	190.335
	50	Female	1~3	857.664
	22	Male	1~3	206.679
	45	Male	1~3	1173.67
	47	Female	1~3	489.203
	46	Female	1~3	1907.03
	40	Male	1~3	375.745
	35	Male	1~3	1349.2
	49	Male	1~3	377.436
	27	Female	1~3	1054.69
	41	Female	1~3	1195.3
	37	Male	1~3	156.97
	47	Female	1~3	1005.54
	26	Female	1~3	1584.59
	54	Male	1~3	138.834
	34	Male	1~3	601.177
	42	Female	1~3	211.182
	47	Male	1~3	353.894
	48	Female	1~3	134.218
	37	Male	1~3	392.501
	27	Female	1~3	423.581
	36	Female	1~3	205.161
	47	Male	1~3	643.837
	33	Male	1~3	642.414
	39	Male	1~3	20000
	28	Female	1~3	2076.43
	35	Male	1~3	415.483
	53	Female	1~3	701.557
	50	Female	1~3	213.217
	26	Male	1~3	503.361
	32	Male	1~3	1034.72
	24	Female	1~3	2544.87
	48	Male	1~3	2023.23
	38	Male	1~3	1004.73
	55	Female	1~3	638.743
	47	Male	1~3	178.854
	44	Female	1~3	396.668
	41	Female	1~3	196.182
	46	Female	1~3	773.108
	52	Female	1~3	659.661
	48	Male	1~3	712.377
	37	Male	1~3	854.487
	47	Male	1~3	518.565
	53	Female	1~3	541.938
	29	Male	1~3	296.751
	38	Female	1~3	960.46
	49	Female	1~3	523.915
	44	Female	1~3	1280.35
	40	Female	1~3	431.869
	53	Female	1~3	587.135
	42	Male	1~3	568.952
	31	Male	1~3	448.096
	33	Male	1~3	149.1
	47	Female	1~3	98.602
	45	Female	1~3	860.141
	43	Male	1~3	940.443
	38	Female	1~3	1095.21
	48	Female	1~3	1305.67
	41	Female	1~3	768.57
	44	Male	1~3	1431.29
	32	Male	1~3	522.516
	46	Male	1~3	336.147
	56	Male	1~3	1096.3
	47	Female	1~3	412.007
	44	Female	1~3	945.565
	28	Male	1~3	92.484
	48	Male	1~3	317.561
	43	Female	1~3	190.025
	40	Female	1~3	189.76
	53	Male	1~3	250.045
	40	Female	1~3	191.712
	44	Female	1~3	196.559
	41	Female	1~3	1124.25
	50	Male	1~3	240.404
	50	Female	1~3	212.881
	40	Female	1~3	268.305
	47	Male	1~3	507.847
	31	Male	1~3	197.686
	45	Female	1~3	309.088
	48	Male	1~3	435.299
	53	Female	1~3	506.003
	54	Male	1~3	719.623
	38	Male	1~3	328.441
	34	Male	1~3	1507.44
	31	Male	1~3	824.832
	37	Male	1~3	772.064
	38	Male	1~3	350.591
	38	Male	1~3	451.503
	40	Female	1~3	194.658
	45	Male	1~3	894.879
	49	Male	1~3	423.518
	40	Female	1~3	385.282
	35	Male	1~3	204.339
	45	Male	1~3	3181.04
	49	Female	1~3	752.885
	34	Female	1~3	214.844
	31	Female	1~3	836.025
	31	Female	1~3	660.89
	29	Female	1~3	219.22
	45	Female	1~3	500.752
	40	Male	1~3	423.362
	50	Female	1~3	1006.1
	46	Female	1~3	300.985
	53	Male	1~3	763.708
	39	Male	1~3	127.196
	41	Female	1~3	4148.23
	46	Male	1~3	1366.73
	40	Male	1~3	275.805
	33	Female	1~3	279.705
	52	Male	1~3	156.074
	47	Female	1~3	1898.66
	41	Female	1~3	136.627
	50	Female	1~3	244.613
	39	Female	1~3	111.78
	45	Female	1~3	1220.14
	46	Male	1~3	948.228
	54	Female	1~3	231.439
	42	Male	1~3	488.524
	38	Male	1~3	165.524
	39	Female	1~3	1375.89
	40	Female	1~3	962.015
	28	Female	1~3	537.788
	40	Male	1~3	1265.03
	30	Female	1~3	1221.82
	48	Male	1~3	1586.37
	55	Female	1~3	91.835
	48	Female	1~3	357.932
	35	Female	1~3	161.922
	32	Female	1~3	300.612
	36	Female	1~3	66.288
	28	Male	1~3	603.511
	47	Female	1~3	348.044
	56	Male	1~3	123.08
	56	Male	1~3	1652.94
	45	Female	1~3	97.41
	51	Female	1~3	301.493
	47	Female	1~3	286.07
	41	Male	1~3	397.282
	40	Female	1~3	420.332
	34	Female	1~3	80.463
	51	Male	1~3	511.625
	22	Female	1~3	1065.55
	37	Male	1~3	642.619
	41	Female	1~3	558.605
	38	Female	1~3	299.208
	29	Female	1~3	722.816
	41	Male	1~3	429.684
	38	Male	1~3	733.629
	46	Female	1~3	485.699
	51	Male	1~3	514.053
	33	Male	1~3	792.508
	46	Male	1~3	288.435
