# Supplementary material for: COVID-19 vaccination boosts the potency and breadth of the immune response against SARS-CoV-2 among recovered patients in Wuhan
Source: Cell Discov. 2022 Dec 9;8:131. doi: 10.1038/s41421-022-00496-x (PMC9734167; doi:10.1038/s41421-022-00496-x)
Supplement: Supplementary file 3 — Supplementary Data S2 [file 41421_2022_496_MOESM3_ESM.xlsx]

## Sheet: Fig 2a
Supplementary Data S2. Source data for Fig. 2
Group	Months post vaccination	IC50 of pseudotyped viruses
		Wuhan-1	Delta	Omicron	BA.2
Infection-only	/	8	1	1	14
	/	35	25	1	16
	/	46	22	9	23
	/	81	82	31	57
	/	65	80	10	133
	/	111	97	17	78
	/	56	36	11	60
	/	259	467	7	1
	/	76	97	10	25
	/	291	263	26	51
	/	419	364	145	40
	/	653	552	17	262
	/	55	34	9	45
	/	176	90	31	31
	/	35	46	1	67
	/	166	106	23	152
	/	252	308	49	273
	/	116	67	14	60
	/	80	65	17	220
	/	175	84	54	80
	/	295	232	44	224
	/	116	125	38	68
	/	62	211	14	36
Hybrid-immunity	1~3	292	310	1	29
	1~3	323	228	73	46
	1~3	579	340	142	348
	1~3	344	86	32	464
	1~3	427	228	67	169
	1~3	1593	713	108	299
	1~3	288	274	107	95
	1~3	219	223	33	227
	1~3	254	245	128	250
	1~3	599	298	83	118
	1~3	1270	328	67	155
	1~3	218	49	11	32
	1~3	378	676	199	588
	1~3	166	103	61	84
	1~3	428	241	142	530
	1~3	319	210	48	1018
	1~3	243	183	41	128
	1~3	228	222	99	73
	1~3	64	172	9	48
	1~3	692	564	261	715
	1~3	377	305	102	1437
	1~3	864	353	139	596
	1~3	454	125	95	173
	1~3	498	422	152	406
	1~3	836	411	84	82
	1~3	1248	894	147	279
	1~3	156	211	10	34
	1~3	131	103	16	61
	1~3	152	100	56	151
	1~3	204	139	45	214
	1~3	217	276	25	64
	1~3	376	243	57	292
	1~3	341	242	86	307
	1~3	566	389	144	640
	1~3	462	301	214	227
	1~3	421	363	101	372
	1~3	158	76	16	103
	1~3	109	361	49	376
	1~3	451	442	93	621
	1~3	460	424	261	407
	1~3	734	461	130	109
	1~3	391	190	107	112
	1~3	832	817	78	321
	1~3	952	877	173	232
	1~3	1223	478	74	153
	1~3	2111	1088	176	829
	4~6	317	198	16	31
	4~6	458	387	1	70
	4~6	303	213	194	192
	4~6	171	103	54	81
	4~6	215	199	51	331
	4~6	1204	786	51	305
	4~6	507	324	77	246
	4~6	106	27	18	355
	4~6	1187	789	152	344
	4~6	1937	1046	228	1241
	4~6	142	62	16	93
	4~6	328	365	25	66
	4~6	333	84	12	27
	4~6	179	230	36	237
	4~6	171	188	41	73
	4~6	243	192	32	145
	4~6	206	129	29	1415
	4~6	276	206	45	355
	4~6	510	249	169	105
	4~6	256	213	81	271
	4~6	101	93	78	50
	4~6	162	71	18	25
	4~6	171	135	70	153
	4~6	397	363	37	178
	4~6	181	169	76	90
	4~6	1119	839	116	289
	7~9	91	65	1	290
	7~9	121	128	79	53
	7~9	198	179	31	25
	7~9	201	52	18	19
	7~9	230	168	84	189
	7~9	313	467	61	213
	7~9	251	231	174	270
	7~9	256	225	95	1327
	7~9	289	236	51	143
	7~9	812	384	141	209
	7~9	45	15	9	11
	7~9	114	64	14	55
	7~9	290	136	8	44
	7~9	269	119	24	31
	7~9	254	146	27	292
	7~9	187	79	39	68
	7~9	556	255	51	142
	7~9	334	175	48	1280
	7~9	550	291	426	666
	7~9	1115	905	247	509
	10~12	79	74	1	1314
	10~12	101	22	17	608
	10~12	31	13	9	1
	10~12	212	241	69	1
	10~12	152	66	15	1
	10~12	395	72	6	1
	10~12	245	111	34	49
	10~12	145	131	80	196
	10~12	103	92	46	148
	10~12	408	329	18	128
	10~12	1	1	1	66
	10~12	65	58	9	263
	10~12	365	156	31	31

## Sheet: Fig 2b
	IC50 of pseudotyped viruses
	Wuhan-1	Delta	Omicron BA.1	Omicron BA.2
Infection only	105.2	85.98	13.98	53.43
One dose	483.5	263.7	36.59	148.9
Two doses	381.6	260.5	77.1	213
Three doses	380.6	300	69.6	208.2
All doses	393.1	277.5	66.92	201.3

## Sheet: Fig 2c & 2d & 2e & 2f
Group	Dose	Log2 (RBD-IgG titer)	Log2 (Nab titer to Wuhan-1)	Log2 (Nab titer to Delta)	Log2 (Nab titer to Omicron BA.1)	Log2 (Nab titer to Omicron BA.2)
Infection-only	/	3.63343	3	0	0	3.80735
	/	5.08555	5.12928	4.64386	0	4
	/	5.51762	5.52356	4.45943	3.16993	4.52356
	/	6.1637	6.33985	6.35755	4.9542	5.83289
	/	6.28616	6.02237	6.32193	3.32193	7.05528
	/	6.30064	6.79442	6.59991	4.08746	6.2854
	/	6.6818	5.80735	5.16993	3.45943	5.90689
	/	6.96403	8.01681	8.86728	2.80735	0
	/	7.00613	6.24793	6.59991	3.32193	4.64386
	/	7.16026	8.18488	8.03892	4.70044	5.67243
	/	7.35396	8.71081	8.50779	7.17991	5.32193
	/	7.39499	9.35094	9.10852	4.08746	8.03342
	/	7.57297	5.78136	5.08746	3.16993	5.49185
	/	7.72124	7.45943	6.49185	4.9542	4.9542
	/	8.09605	5.12928	5.52356	0	6.06609
	/	8.27011	7.37504	6.72792	4.52356	7.24793
	/	8.34634	7.97728	8.26679	5.61471	8.09276
	/	8.37081	6.85798	6.06609	3.80735	5.90689
	/	8.43407	6.32193	6.02237	4.08746	7.78136
	/	8.44834	7.45121	6.39232	5.75489	6.32193
	/	8.51179	8.20457	7.85798	5.45943	7.80735
	/	8.82248	6.85798	6.96578	5.24793	6.08746
	/	9.07614	5.9542	7.7211	3.80735	5.16993
Hybrid-immunity	1	6.51855	8.18982	8.27612	0	4.85798
	1	7.83866	8.33539	7.83289	6.18982	5.52356
	1	8.68428	9.17742	8.40939	7.14975	8.44294
	1	8.86919	8.42626	6.42626	5	8.85798
	1	9.23435	8.73809	7.83289	6.06609	7.40088
	1	10.3736	10.6375	9.47776	6.75489	8.224
	1	7.50228	8.30834	7.62936	4	4.9542
	1	7.87385	8.8392	8.59619	0	6.12928
	1	8.26293	8.24317	7.73471	7.59991	7.58496
	1	8.62753	7.41785	6.6865	5.75489	6.33985
	1	8.94334	7.74819	7.63662	5.67243	8.37069
	1	8.95545	10.2336	9.61839	5.67243	8.25267
	1	9.37881	8.98584	8.33985	6.26679	7.94251
	1	9.94552	6.72792	4.75489	4.16993	8.47168
	1	10.5991	10.2131	9.62388	7.24793	8.42626
	1	11.6184	10.9196	10.0307	7.83289	10.2773
	1	5.97278	6.50779	6.02237	0	8.17991
	1	7.17143	6.91886	7	6.30378	5.72792
	1	7.35015	7.62936	7.48382	4.9542	4.64386
	1	7.64339	7.65105	5.70044	4.16993	4.24793
	1	7.93195	7.84549	7.39232	6.39232	7.56224
	1	8.1749	8.29002	8.86728	5.93074	7.73471
	1	8.31873	7.97154	7.85175	7.44294	8.07682
	1	9.20356	8	7.81378	6.56986	10.374
	1	9.80458	8.17493	7.88264	5.67243	7.15987
	1	11.0111	9.66534	8.58496	7.13955	7.70736
	1	5.94136	6.30378	6.20945	0	10.3597
	1	6.56618	6.65821	4.45943	4.08746	9.24793
	1	6.72978	4.9542	3.70044	3.16993	0
	1	7.0119	7.72792	7.91289	6.10852	0
	1	7.02065	7.24793	6.04439	3.90689	0
	1	7.24142	8.62571	6.16993	2.58496	0
	1	7.35628	7.93664	6.79442	5.08746	5.61471
	1	7.87199	7.17991	7.03342	6.32193	7.61471
	1	7.87835	6.6865	6.52356	5.52356	7.20945
	1	8.02208	8.67243	8.36194	4.16993	7
	2	7.06843	8.16993	8.09803	6.74147	6.56986
	2	7.29435	7.77479	7.8009	5.04439	7.82655
	2	7.5724	7.98868	7.93664	7	7.96578
	2	7.68061	9.22641	8.21917	6.37504	6.88264
	2	7.72234	10.3106	8.35755	6.06609	7.27612
	2	8.20887	7.76818	5.61471	3.45943	5
	2	8.46717	8.56224	9.40088	7.63662	9.19967
	2	8.55361	7.37504	6.6865	5.93074	6.39232
	2	8.56009	8.74147	7.91289	7.14975	9.04985
	2	8.60621	8.31741	7.71425	5.58496	9.99152
	2	8.72649	7.92481	7.5157	5.35755	7
	2	8.93429	7.83289	7.79442	6.62936	6.18982
	2	8.95933	6	7.42626	3.16993	5.58496
	2	9.23165	9.43463	9.13955	8.02791	9.4818
	2	9.62884	8.55842	8.25267	6.67243	10.4888
	2	9.74427	9.75489	8.46352	7.11894	9.21917
	2	10.0426	8.82655	6.96578	6.56986	7.43463
	2	10.1968	8.96	8.7211	7.24793	8.66534
	2	10.2232	9.70736	8.68299	6.39232	6.35755
	2	10.6299	10.2854	9.80413	7.19967	8.12412
	2	6.25501	7.14975	5.9542	4	6.53916
	2	7.038	8.35755	8.51175	4.64386	6.04439
	2	7.61143	8.37938	6.39232	3.58496	4.75489
	2	8.07676	7.48382	7.84549	5.16993	7.88874
	2	8.49492	7.41785	7.55459	5.35755	6.18982
	2	8.82594	7.92481	7.58496	5	7.17991
	2	9.13838	7.6865	7.01123	4.85798	10.4666
	2	9.68491	8.10852	7.6865	5.49185	8.47168
	2	9.86316	8.99435	7.96	7.40088	6.71425
	2	10.6035	8	7.73471	6.33985	8.08215
	2	6.09915	5.49185	3.90689	3.16993	3.45943
	2	6.431	6.83289	6	3.80735	5.78136
	2	7.35671	8.17991	7.08746	3	5.45943
	2	7.63303	8.07146	6.89482	4.58496	4.9542
	2	8.04806	7.98868	7.18982	4.75489	8.18982
	2	8.2962	7.54689	6.30378	5.2854	6.08746
	2	8.98152	9.11894	7.99435	5.67243	7.14975
	2	9.17642	8.3837	7.45121	5.58496	10.3219
	2	10.2605	9.10329	8.18488	8.73471	9.37938
	2	11.3421	10.1228	9.82177	7.94837	8.99152
	2	5.35618	0	0	0	6.04439
	2	5.7168	6.02237	5.85798	3.16993	8.03892
	2	7.59726	8.51175	7.2854	4.9542	4.9542
	3	7.22014	7.2854	7.7211	3.32193	5.08746
	3	7.48264	7.03342	6.6865	4	5.93074
	3	7.61882	7.24793	6.64386	5.80735	7.2384
	3	7.62707	7.67243	7.11894	5.49185	7.74147
	3	7.77624	7.76155	8.10852	4.64386	6
	3	7.96604	8.55459	7.92481	5.83289	8.18982
	3	8.68653	8.41363	7.91886	6.42626	8.26209
	3	8.72575	9.14466	8.60363	7.16993	9.32193
	3	8.75445	8.85175	8.23362	7.74147	7.82655
	3	8.81859	8.71768	8.50383	6.65821	8.53916
	3	9.01838	7.30378	6.24793	4	6.6865
	3	9.15216	6.76818	8.49586	5.61471	8.55459
	3	9.51891	8.81698	8.7879	6.53916	9.27845
	3	9.80555	8.84549	8.72792	8.02791	8.66888
	3	9.88909	9.51964	8.84862	7.02237	6.76818
	3	10.015	8.61102	7.56986	6.74147	6.80735
	3	10.0984	9.70044	9.67419	6.2854	8.32643
	3	10.305	9.89482	9.77643	7.43463	7.85798
	3	10.4831	10.2562	8.90087	6.20945	7.25739
	3	11.0199	11.0437	10.0875	7.45943	9.69523
	3	6.96988	6.65821	6.53916	6.2854	5.64386
	3	7.46334	7.33985	6.14975	4.16993	4.64386
	3	7.81812	7.41785	7.07682	6.12928	7.25739
	3	8.83025	8.633	8.50383	5.20945	7.47573
	3	8.91549	7.49985	7.40088	6.24793	6.49185
	3	10.3519	10.128	9.71253	6.85798	8.17493
