# Supplementary material for: COVID-19 vaccination boosts the potency and breadth of the immune response against SARS-CoV-2 among recovered patients in Wuhan
Source: Cell Discov. 2022 Dec 9;8:131. doi: 10.1038/s41421-022-00496-x (PMC9734167; doi:10.1038/s41421-022-00496-x)
Supplement: Supplementary file 4 — Supplementary Data S3 [file 41421_2022_496_MOESM4_ESM.xlsx]

## Sheet: Fig 3a
Supplementary Data S3. Source data for Fig. 3
Group	Months post vaccination	IC50 of Authentic viruses
		WIV04	Delta	Omicron BA.1	Omicron BA.2	Omicron BA.5
Infection-only	/	64	1	1	1	1
	/	192	16	1	12	12
	/	24	1	1	1	1
	/	96	1	1	1	1
	/	384	24	12	12	8
	/	64	1	1	1	1
	/	1	1	1	1	1
	/	192	24	1	24	24
	/	192	12	1	1	8
	/	384	24	12	24	16
	/	12	1	1	1	1
Hybrid-immunity	1~3	64	1	1	1	1
	1~3	192	24	1	1	1
	1~3	1024	128	12	48	64
	1~3	512	24	12	16	16
	1~3	128	24	1	8	8
	1~3	768	64	16	32	24
	1~3	192	48	1	24	24
	1~3	384	48	1	24	32
	1~3	64	1	1	1	1
	1~3	256	32	8	16	24
	1~3	768	96	24	48	16
	1~3	512	48	12	32	24
	1~3	384	48	16	48	24
	1~3	384	48	12	16	24
	1~3	192	32	1	24	8
	1~3	1024	192	32	96	64
	1~3	1024	128	48	64	48
	1~3	768	32	1	16	12
	1~3	192	16	1	1	1
	1~3	64	1	1	1	1
	1~3	96	24	1	12	8
	1~3	192	12	1	12	1
	1~3	512	96	24	32	32
	1~3	256	32	8	16	12
	1~3	1024	192	32	64	48
	1~3	512	48	16	32	48
	1~3	768	192	48	64	96
	1~3	384	32	12	24	64
	1~3	1024	192	24	192	128
	1~3	768	96	12	24	32
	4~6	96	1	1	1	1
	4~6	192	32	12	16	24
	4~6	384	32	1	1	1
	4~6	384	24	1	16	12
	4~6	128	8	1	1	1
	4~6	384	64	1	24	12
	4~6	768	48	12	24	8
	4~6	192	32	1	12	48
	4~6	1024	192	24	32	96
	4~6	768	128	24	64	48
	4~6	256	64	1	16	24
	4~6	192	1	1	1	1
	4~6	128	8	1	1	1
	4~6	128	16	1	8	1
	4~6	96	12	1	12	16
	4~6	256	24	1	8	8
	4~6	256	16	1	1	1
	4~6	1024	48	12	32	64
	4~6	192	24	1	8	12
	4~6	96	32	12	48	24
	4~6	96	8	1	8	1
	4~6	512	24	8	16	16
	4~6	256	24	1	12	12
	4~6	768	96	12	96	48
	4~6	128	12	1	1	1
	4~6	256	12	1	12	8
	7~9	32	1	1	1	12
	7~9	256	48	8	24	12
	7~9	128	16	1	8	1
	7~9	192	12	1	12	1
	7~9	384	24	8	12	12
	7~9	96	12	1	1	1
	7~9	512	64	8	24	24
	7~9	384	16	1	1	1
	7~9	512	96	24	48	16
	7~9	768	64	8	48	24
	7~9	32	1	1	1	1
	7~9	256	12	1	1	1
	7~9	256	48	1	12	12
	7~9	48	1	1	1	1
	7~9	64	8	1	1	1
	7~9	768	48	1	32	8
	7~9	1024	64	48	32	48
	7~9	384	16	1	8	1
	7~9	192	24	1	8	1
	7~9	1024	256	48	128	128
	10~12	192	1	1	1	1
	10~12	192	12	1	1	16
	10~12	64	1	1	1	1
	10~12	384	24	1	24	12
	10~12	128	12	1	8	1
	10~12	96	12	1	1	1
	10~12	96	1	1	1	1
	10~12	256	1	1	1	1
	10~12	64	24	1	1	12
	10~12	24	1	1	1	1
	10~12	192	24	1	8	1
	10~12	64	1	1	1	1
	10~12	1	1	1	1	1

## Sheet: Fig 3b
	IC50 of Authentic viruses
	WIV04	Delta	Omicron BA.1	Omicron BA.2	Omicron BA.5
Infection only	66.8	3.837	1.571	2.8	3.1
One dose	293	22	3.634	7.625	7.625
Two doses	385.7	40.54	5.445	23.3	18.058
Three doses	351.9	39.58	7.096	17.88	15.401
All doses	351.9	35.53	5.583	16.76	14.261

## Sheet: Fig 3c & 3d &3e & 3f&3g
Group	Dose	Log2 (RBD-IgG titer)	Log2 (Nab titer to WIV04)	Log2 (Nab titer to Delta)	Log2 (Nab titer to Omicron BA.1)	Log2 (Nab titer to Omicron BA.2)	Log2 (Nab titer to Omicron BA.5)
Infection-only	/	6.28616	6	0	0	0	0
	/	8.27011	7.58496	4	0	3.58496	3.58496
	/	6.6818	4.58496	0	0	0	0
	/	8.43407	6.58496	0	0	0	0
	/	9.07614	8.58496	4.58496	3.58496	3.58496	3
	/	7.57297	6	0	0	0	0
	/	3.63343	0	0	0	0	0
	/	8.51179	7.58496	4.58496	0	4.58496	4.58496
	/	7.39499	7.58496	3.58496	0	0	3
	/	9.54369	8.58496	4.58496	3.58496	4.58496	4
	/	5.51762	3.58496	0	0	0	0
Hybrid-immunity	1	6.51855	6	0	0	0	0
	1	7.83866	7.58496	4.58496	0	0	0
	1	10.3736	10	7	3.58496	5.58496	6
	1	9.23435	9	4.58496	3.58496	4	4
	1	8.86919	7	4.58496	0	3	3
	1	8.68428	9.58496	6	4	5	4.58496
	1	7.87385	6.58496	0	0	0	0
	1	8.26293	7.58496	5	3.58496	4	4.58496
	1	7.50228	8.58496	5	0	0	0
	1	8.62753	8.58496	4.58496	0	4	3.58496
	1	9.94552	7	3	0	0	0
	1	8.95545	8.58496	6	0	4.58496	3.58496
	1	8.94334	9.58496	5.58496	3.58496	4.58496	3
	1	9.37881	7.58496	5	0	3.58496	5.58496
	1	11.6184	10	7.58496	4.58496	5	6.58496
	1	10.5991	9.58496	7	4.58496	6	5.58496
	1	5.97278	5	0	0	0	3.58496
	1	9.20356	8	5.58496	3	4.58496	3.58496
	1	8.1749	7	4	0	3	0
	1	7.17143	7.58496	3.58496	0	3.58496	0
	1	7.93195	8.58496	4.58496	3	3.58496	3.58496
	1	7.64339	6.58496	3.58496	0	0	0
	1	9.80458	9	6	3	4.58496	4.58496
	1	7.35015	8.58496	4	0	0	0
	1	8.31873	9	6.58496	4.58496	5.58496	4
	1	11.0111	9.58496	6	3	5.58496	4.58496
	1	7.02065	7.58496	0	0	0	0
	1	8.02208	7.58496	3.58496	0	0	4
	1	6.56618	6	0	0	0	0
	1	7.35628	8.58496	4.58496	0	4.58496	3.58496
	1	7.87199	7	3.58496	0	3	0
	1	7.0119	6.58496	3.58496	0	0	0
	1	5.94136	6.58496	0	0	0	0
	1	7.24142	8	0	0	0	0
	1	7.87835	6	4.58496	0	0	3.58496
	1	6.72978	4.58496	0	0	0	0
	2	8.60621	7.58496	5.58496	0	4.58496	4.58496
	2	8.95933	8.58496	5.58496	0	4.58496	5
	2	8.20887	6	0	0	0	0
	2	7.5724	8	5	3	4	4.58496
	2	9.74427	9.58496	6.58496	4.58496	5.58496	4
	2	10.1968	9	5.58496	3.58496	5	4.58496
	2	8.56009	8.58496	5.58496	4	5.58496	4.58496
	2	10.0426	8.58496	5.58496	3.58496	4	4.58496
	2	7.29435	7.58496	5	0	4.58496	3
	2	10.6299	10	7.58496	5	6.58496	6
	2	9.23165	10	7	5.58496	6	5.58496
	2	8.72649	9.58496	5	0	4	3.58496
	2	8.07676	8	6	0	4	4.58496
	2	6.25501	7.58496	0	0	0	0
	2	7.61143	7	3	0	0	0
	2	7.038	7	4	0	3	0
	2	8.82594	6.58496	3.58496	0	3.58496	4
	2	9.68491	8	4.58496	0	3	3
	2	9.13838	8	4	0	0	0
	2	9.86316	10	5.58496	3.58496	5	6
	2	8.49492	7.58496	4.58496	0	3	3.58496
	2	10.6035	6.58496	5	3.58496	5.58496	4.58496
	2	6.09915	5	0	0	0	0
	2	8.2962	8	3.58496	0	0	0
	2	8.98152	8	5.58496	0	3.58496	3.58496
	2	6.431	5.58496	0	0	0	0
	2	7.35671	6	3	0	0	0
	2	9.17642	9.58496	5.58496	0	5	3
	2	10.2605	10	6	5.58496	5	5.58496
	2	8.04806	8.58496	4	0	3	0
	2	7.63303	7.58496	4.58496	0	3	0
	2	11.3421	10	8	5.58496	7	7
	2	7.59726	7.58496	4.58496	0	3	0
	2	5.7168	6	0	0	0	0
	2	5.35618	0	0	0	0	0
	3	7.48264	7.58496	4	0	0	0
	3	7.22014	6	0	0	0	0
	3	7.62707	6.58496	4.58496	0	3.58496	3
	3	7.77624	7.58496	3.58496	0	3.58496	0
	3	9.15216	9	6.58496	4.58496	5	5
	3	8.68653	8	5	3	4	3.58496
	3	9.80555	10	7.58496	5	6	5.58496
	3	8.72575	9	5.58496	4	5	5.58496
	3	10.305	9.58496	7.58496	5.58496	6	6.58496
	3	9.51891	8.58496	5	3.58496	4.58496	6
	3	11.0199	10	7.58496	4.58496	7.58496	7
	3	10.4831	9.58496	6.58496	3.58496	4.58496	5
	3	6.96988	6.58496	3	0	3	0
	3	8.83025	9	4.58496	3	4	4
	3	7.81812	8	4.58496	0	3.58496	3.58496
	3	10.3519	9.58496	6.58496	3.58496	6.58496	5.58496
	3	7.46334	7	3.58496	0	0	0
	3	8.91549	8	3.58496	0	3.58496	3

## Sheet: Fig 3h
Group	Dose	RBD-IgG Titer	IC50 of Authentic viruses					Neutralizing potency index
			WIV04	Delta	BA.1	BA.2	BA.5	WIV04	Delta	BA.1	BA.2	BA.5
Infection-only	/	78.041	64	1	1	1	1	0.820082	0.0128138	0.0128138	0.0128138	0.0128138
	/	308.711	192	16	1	12	12	0.621941	0.0518284	0.00323928	0.0388713	0.0388713
	/	102.665	24	1	1	1	1	0.23377	0.00974042	0.00974042	0.00974042	0.00974042
	/	345.867	96	1	1	1	1	0.277563	0.00289128	0.00289128	0.00289128	0.00289128
	/	539.747	384	24	12	12	8	0.711444	0.0444653	0.0222326	0.0222326	0.0148218
	/	190.41	64	1	1	1	1	0.336117	0.00525183	0.00525183	0.00525183	0.00525183
	/	12.41	1	1	1	1	1	0.0805802	0.0805802	0.0805802	0.0805802	0.0805802
	/	365.01	192	24	1	24	24	0.526013	0.0657516	0.00273965	0.0657516	0.0657516
	/	168.311	192	12	1	1	8	1.14075	0.0712966	0.00594138	0.00594138	0.0475311
	/	746.342	384	24	12	24	16	0.514509	0.0321568	0.0160784	0.0321568	0.0214379
	/	45.811	12	1	1	1	1	0.261946	0.0218288	0.0218288	0.0218288	0.0218288
Hybrid-immunity	1	91.681	64	1	1	1	1	0.698073	0.0109074	0.0109074	0.0109074	0.0109074
	1	228.914	192	24	1	1	1	0.838743	0.104843	0.00436845	0.00436845	0.00436845
	1	1326.72	1024	128	12	48	64	0.771829	0.0964786	0.00904487	0.0361795	0.0482393
	1	602.305	512	24	12	16	16	0.850068	0.0398469	0.0199235	0.0265646	0.0265646
	1	467.618	128	24	1	8	8	0.273728	0.0513239	0.0021385	0.017108	0.017108
	1	411.365	768	64	16	32	24	1.86696	0.15558	0.0388949	0.0777898	0.0583423
	1	234.566	96	1	1	1	1	0.409266	0.00426319	0.00426319	0.00426319	0.00426319
	1	307.177	192	32	12	16	24	0.625047	0.104174	0.0390654	0.0520872	0.0781308
	1	181.306	384	32	1	1	1	2.11797	0.176497	0.00551554	0.00551554	0.00551554
	1	395.498	384	24	1	16	12	0.970928	0.060683	0.00252846	0.0404553	0.0303415
	1	986.054	128	8	1	1	1	0.12981	0.00811315	0.00101414	0.00101414	0.00101414
	1	496.432	384	64	1	24	12	0.77352	0.12892	0.00201437	0.048345	0.0241725
	1	492.28	768	48	12	24	8	1.56009	0.0975055	0.0243764	0.0487527	0.0162509
	1	665.739	192	32	1	12	48	0.288401	0.0480669	0.00150209	0.0180251	0.0721003
	1	3143.92	1024	192	24	32	96	0.325708	0.0610702	0.00763377	0.0101784	0.0305351
	1	1551.14	768	128	24	64	48	0.495118	0.0825197	0.0154724	0.0412598	0.0309449
	1	62.804	32	1	1	1	12	0.509522	0.0159226	0.0159226	0.0159226	0.191071
	1	589.586	256	48	8	24	12	0.434203	0.0814131	0.0135688	0.0407065	0.0203533
	1	288.994	128	16	1	8	1	0.442916	0.0553645	0.00346028	0.0276822	0.00346028
	1	144.15	192	12	1	12	1	1.33195	0.0832466	0.00693722	0.0832466	0.00693722
	1	244.205	384	24	8	12	12	1.57245	0.0982781	0.0327594	0.049139	0.049139
	1	199.935	96	12	1	1	1	0.480156	0.0600195	0.00500163	0.00500163	0.00500163
	1	894.279	512	64	8	24	24	0.572528	0.071566	0.00894575	0.0268373	0.0268373
	1	163.161	384	16	1	1	1	2.3535	0.0980626	0.00612892	0.00612892	0.00612892
	1	319.292	512	96	24	48	16	1.60355	0.300665	0.0751663	0.150333	0.0501109
	1	2063.81	768	64	8	48	24	0.372127	0.0310106	0.00387632	0.0232579	0.011629
	1	129.845	192	1	1	1	1	1.47869	0.00770149	0.00770149	0.00770149	0.00770149
	1	259.948	192	12	1	1	16	0.738609	0.0461631	0.00384692	0.00384692	0.0615508
	1	94.758	64	1	1	1	1	0.675405	0.0105532	0.0105532	0.0105532	0.0105532
	1	163.856	384	24	1	24	12	2.34352	0.14647	0.00610292	0.14647	0.073235
	1	234.264	128	12	1	8	1	0.546392	0.0512243	0.00426869	0.0341495	0.00426869
	1	129.06	96	12	1	1	1	0.74384	0.09298	0.00774833	0.00774833	0.00774833
	1	61.451	96	1	1	1	1	1.56222	0.0162731	0.0162731	0.0162731	0.0162731
	1	151.316	256	1	1	1	1	1.69182	0.00660869	0.00660869	0.00660869	0.00660869
	1	235.299	64	24	1	1	12	0.271994	0.101998	0.00424991	0.00424991	0.0509989
	1	106.137	24	1	1	1	1	0.226123	0.00942179	0.00942179	0.00942179	0.00942179
	2	389.698	192	48	1	24	24	0.492689	0.123172	0.00256609	0.0615862	0.0615862
	2	497.768	384	48	1	24	32	0.771444	0.0964305	0.00200897	0.0482152	0.064287
	2	295.881	64	1	1	1	1	0.216303	0.00337974	0.00337974	0.00337974	0.00337974
	2	190.335	256	32	8	16	24	1.345	0.168125	0.0420312	0.0840623	0.126093
	2	857.664	768	96	24	48	16	0.895456	0.111932	0.027983	0.055966	0.0186553
	2	1173.67	512	48	12	32	24	0.436238	0.0408973	0.0102243	0.0272649	0.0204487
	2	377.436	384	48	16	48	24	1.01739	0.127174	0.0423913	0.127174	0.0635869
	2	1054.69	384	48	12	16	24	0.364086	0.0455108	0.0113777	0.0151703	0.0227554
	2	156.97	192	32	1	24	8	1.22316	0.203861	0.00637064	0.152895	0.0509652
	2	1584.59	1024	192	32	96	64	0.646225	0.121167	0.0201945	0.0605836	0.0403891
	2	601.177	1024	128	48	64	48	1.70333	0.212916	0.0798434	0.106458	0.0798434
	2	423.581	768	32	1	16	12	1.81311	0.0755464	0.00236082	0.0377732	0.0283299
	2	269.989	256	64	1	16	24	0.948187	0.237047	0.00370385	0.0592617	0.0888925
	2	76.374	192	1	1	1	1	2.51394	0.0130935	0.0130935	0.0130935	0.0130935
	2	195.555	128	8	1	1	1	0.654547	0.0409092	0.00511365	0.00511365	0.00511365
	2	131.416	128	16	1	8	1	0.974006	0.121751	0.00760942	0.0608754	0.00760942
	2	453.81	96	12	1	12	16	0.211542	0.0264428	0.00220357	0.0264428	0.035257
	2	823.091	256	24	1	8	8	0.311023	0.0291584	0.00121493	0.00971946	0.00971946
	2	563.541	256	16	1	1	1	0.45427	0.0283919	0.00177449	0.00177449	0.00177449
	2	931.335	1024	48	12	32	64	1.0995	0.0515389	0.0128847	0.0343593	0.0687186
	2	360.765	192	24	1	8	12	0.532202	0.0665253	0.00277189	0.0221751	0.0332627
	2	1555.85	96	32	12	48	24	0.0617024	0.0205675	0.00771281	0.0308512	0.0154256
	2	68.553	32	1	1	1	1	0.466792	0.0145873	0.0145873	0.0145873	0.0145873
	2	314.343	256	12	1	1	1	0.814397	0.0381749	0.00318124	0.00318124	0.00318124
	2	505.483	256	48	1	12	12	0.506446	0.0949587	0.00197831	0.0237397	0.0237397
	2	86.283	48	1	1	1	1	0.556309	0.0115898	0.0115898	0.0115898	0.0115898
	2	163.904	64	8	1	1	1	0.390472	0.0488091	0.00610113	0.00610113	0.00610113
	2	578.6	768	48	1	32	8	1.32734	0.0829589	0.00172831	0.0553059	0.0138265
	2	1226.63	1024	64	48	32	48	0.834804	0.0521753	0.0391314	0.0260876	0.0391314
	2	264.671	384	16	1	8	1	1.45086	0.0604524	0.00377828	0.0302262	0.00377828
	2	198.505	192	24	1	8	1	0.96723	0.120904	0.00503766	0.0403013	0.00503766
	2	2596.05	1024	256	48	128	128	0.394446	0.0986115	0.0184897	0.0493058	0.0493058
	2	193.643	192	24	1	8	1	0.991515	0.123939	0.00516414	0.0413131	0.00516414
	2	52.593	64	1	1	1	1	1.21689	0.0190139	0.0190139	0.0190139	0.0190139
	2	40.961	1	1	1	1	1	0.0244135	0.0244135	0.0244135	0.0244135	0.0244135
	3	178.854	192	16	1	1	1	1.0735	0.0894584	0.00559115	0.00559115	0.00559115
	3	149.1	64	1	1	1	1	0.429242	0.00670691	0.00670691	0.00670691	0.00670691
	3	197.686	96	24	1	12	8	0.485619	0.121405	0.00505853	0.0607023	0.0404682
	3	219.22	192	12	1	12	1	0.875832	0.0547395	0.00456163	0.0547395	0.00456163
	3	568.952	512	96	24	32	32	0.8999	0.168731	0.0421828	0.0562438	0.0562438
	3	412.007	256	32	8	16	12	0.621349	0.0776686	0.0194171	0.0388343	0.0291257
	3	894.879	1024	192	32	64	48	1.14429	0.214554	0.035759	0.071518	0.0536385
	3	423.362	512	48	16	32	48	1.20937	0.113378	0.0377927	0.0755854	0.113378
	3	1265.03	768	192	48	64	96	0.607102	0.151775	0.0379439	0.0505918	0.0758877
	3	733.629	384	32	12	24	64	0.523425	0.0436188	0.016357	0.0327141	0.0872376
	3	2076.43	1024	192	24	192	128	0.493154	0.0924664	0.0115583	0.0924664	0.0616443
	3	1431.29	768	96	12	24	32	0.536577	0.0670722	0.00838402	0.016768	0.0223574
	3	125.355	96	8	1	8	1	0.765825	0.0638188	0.00797734	0.0638188	0.00797734
	3	455.167	512	24	8	16	16	1.12486	0.0527279	0.017576	0.0351519	0.0351519
	3	225.677	256	24	1	12	12	1.13436	0.106347	0.00443111	0.0531733	0.0531733
	3	1306.85	768	96	12	96	48	0.587672	0.073459	0.00918238	0.073459	0.0367295
	3	176.478	128	12	1	1	1	0.725303	0.0679971	0.00566643	0.00566643	0.00566643
	3	482.871	256	12	1	12	8	0.530162	0.0248514	0.00207095	0.0248514	0.0165676
