# Supplementary material for: COVID-19 vaccination boosts the potency and breadth of the immune response against SARS-CoV-2 among recovered patients in Wuhan
Source: Cell Discov. 2022 Dec 9;8:131. doi: 10.1038/s41421-022-00496-x (PMC9734167; doi:10.1038/s41421-022-00496-x)
Supplement: Supplementary file 5 — Supplementary Data S4 [file 41421_2022_496_MOESM5_ESM.xlsx]

## Sheet: Fig. 4b
Supplementary Data S4. Source data for Fig. 4
Negative	Infection-only	Hybrid-immunity
		1 ~ 6 MPV	7 ~ 12 MPV
0.06	0.21	0.73	0.32
0.08	0.61	0.24	0.83
0.09	0.23	0.24	0.43
0.03	0.28	0.54	0.21
0.03	0.17	0.17	0.56
0.07	0.07	0.89	0.1
0.1	0.35	0.98	0.33
0.04	0.17	0.16	0.16
0.13	0.15	0.24	0.39
0.05	0.2	0.21	0.07
	0.13	0.74	0.07
	0.2	0.2	0.1
	0.22	0.38	0.82
	0.2	0.63	0.58
	0.54	0.7	0.57
	0.88	0.57	0.77
	0.34	0.05	0.53
	0.58	0.59	0.27
		0.54
		0.12
		0.51
		0.56
		0.45
		0.75
		1.05
		0.72
		0.59
		0.17
		0.43
		0.75
		0.32
		0.39
		0.94
		0.19
		0.64
		0.71
		0.13
		1.13
		0.45

## Sheet: Fig. 4c
CD38+		HLR-DR+		Ki67+		PD-1+		CTLA-4+
AIM+ T	AIM- T	AIM+ T	AIM- T	AIM+ T	AIM- T	AIM+ T	AIM- T	AIM+ T	AIM- T
16.62	2.11	35.32	2.75	15.29	0.34	21.56	1.75	9.94	0.31
43.21	10.82	33.77	1.47	11.51	0.2	9.43	1.33	30.75	0.33
62.26	2.4	32.08	0.09	7.55	0.03	15.09	1.87	59.6	0.01
30.42	4.73	39.13	0.62	28.26	0.2	15.22	1.51	59.59	0.08
28.36	6.3	38.81	0.44	11.94	0.07	11.94	1.91	52.24	0.06
28.89	2.02	33.33	0.44	8.89	0.06	4.44	0.92	53.55	0.08
20.14	13.57	29.02	0.93	10.55	0.16	13.91	2.8	18.24	0.34
20	7.46	22.67	0.57	6.67	0.08	10.67	1.36	22.67	0.11
17.39	3.84	6.52	0.2	0	0.02	6.52	1.06	19.57	0
17.65	3.88	21.32	1.17	5.15	0.13	11.76	2.02	22.06	0.1
21.71	7.21	17.71	0.54	8	1.67	2.29	0.31	33.14	0.09
10.86	1.83	22.1	1.08	9.74	0.11	11.24	1.45	12.74	0.04
54.64	5.98	42.96	0.49	17.87	0.08	11	3.28	48.48	0.12
30.18	7.88	30.18	1.21	10.65	0.26	13.61	3.07	15.38	0.14
16.06	3.67	24.87	8.39	12.95	1.03	22.28	8.04	25.91	0.37
20.25	1.4	26.27	11.57	14.14	1.03	14.87	5.6	43.67	0.28
55.81	5	51.94	0.65	12.4	0.19	10.08	2.71	59.69	0.15
35.36	13.69	39.81	1.86	11.34	0.14	20.01	3.06	33.95	0.1
28.65	5.06	29.33	1.66	11.05	0.11	11.46	4.18	32.61	0.17
41.91	6.67	39.57	1.6	11.11	0.11	9.36	2.55	46	0.07
53.33	6.28	46.67	0.12	26.67	0.12	13.33	0.76	56.67	0.08
6.61	2.52	12.84	1.47	13.23	0.51	14.79	5.55	13.62	0.11
70.59	4.21	73.53	0.95	32.35	0.32	14.71	2.25	94.12	0.11
19.55	4.53	26.82	0.88	4.67	0.05	11.76	1.48	18.17	0.01
9.9	5.05	19.93	1.7	6.29	0.16	7.76	2.23	4.55	0.01
18.07	3.72	19.06	1.01	5.69	0.17	7.92	1.03	30.69	0.09
38.44	1.71	34.77	0.32	6.7	0.08	5.62	1.18	44.92	0.08
55.93	3.12	50.85	0.18	13.56	0.05	16.95	1.86	69.49	0.06
57.45	1.36	42.55	1.3	12.77	0.06	8.51	2.97	82.98	0.09
60.38	7	41.51	0.31	33.96	0.08	3.77	1.82	60.38	0.11
24.03	4.53	25.04	1.65	4.4	0.33	10.83	3.07	24.87	0.2
19.49	6.54	23	1.44	4.48	0.07	11.5	3.03	25.54	0.17
10.33	9.13	11.22	1.56	3.28	0.09	13.1	2.42	8.72	0.14
24.4	5.12	27.72	1.81	9.27	0.23	12.36	2.51	26.64	0.23
18.77	11.91	10.34	1.21	6.9	0.42	14.18	4.78	10.34	0.22
10	2.1	13.92	1.31	2.55	0.06	5.29	2.95	16.47	0.06
67.8	13.92	52.54	0.33	8.47	0.1	10.17	2.37	61.02	0
9.08	3.38	21.26	0.68	1.71	0.06	4.7	1.26	4.78	0.01
14.02	5.83	30.82	2.38	12.03	0.19	9.07	1.32	14.44	0.17
22.56	10.53	16.92	0.96	16.92	0.23	13.33	3.33	28.21	0.14
22.22	3.11	22.22	0.75	28.89	0.16	14.81	2.64	37.04	0.15
13.83	3.15	22.46	1.6	13.83	0.08	11.1	0.62	15.03	0.04
20.12	3.88	26.48	2.52	16.89	0.24	11.85	2.43	24.1	0.22
15.49	6.32	36.62	0.95	21.13	0.24	20.19	1.75	20.19	0.07
45.95	4.8	46.24	1.14	16.76	0.26	15.61	4.39	50.58	0.18
9.28	3.31	22.47	0.82	7.27	0.18	15.38	0.93	11.24	0.17
23.4	2.97	38.8	5.04	31.49	0.89	17.08	2.34	30.8	0.41
14.5	10.71	16.49	2.22	4.58	0.73	8.85	3.06	13.13	0.17
34.78	1.05	32.61	0.11	19.57	0.03	17.39	2.74	54.35	0.19
27.97	5.66	29.7	0.68	12.15	0.12	11.67	0.91	32.25	0.12
14.81	6.05	14.07	0.56	13.33	0.13	8.89	1.13	20	0.16
23.04	11.1	25.06	3.84	23.04	0.64	14.68	4.92	28.1	0.42
16.38	6.99	20.7	3.18	12.05	0.8	16.47	5.51	14.44	0.27
22.01	2.35	19.5	0.28	5.03	0.01	15.09	2.69	25.79	0
15.09	9.16	24.11	1.06	2.33	0.05	16.8	1.36	7.31	0
26.23	14.56	60	1.57	50.13	0.12	14.81	2.04	29.35	0.09
11.44	3.36	31.09	4.4	9.38	4.87	11.14	4.94	10.56	0.09
15.56	1.85	39.96	4.56	34.41	2.86	13.43	1.61	21.86	0.4
21.48	8.08	31.62	1.58	49.54	0.16	13.99	3.03	12.56	0.05
25.76	4.99	45.67	1.18	14.52	0.08	13.82	3.39	18.5	0
13.04	2.47	36.92	2.61	39.84	0.83	16.92	3.15	16.76	0.28
17.4	2.21	45.13	7	30.41	0.75	25.91	5.17	22.75	0.14
11.26	7.06	34.85	1.72	21.47	0.27	10.45	3.44	7.05	0.03
21.19	5.65	19.21	1.19	24.5	0.2	14.57	1.71	29.14	0.1
21.6	10.05	22.4	2.39	16.8	0.19	12.8	3.6	26.4	0.23
12.59	14.38	20.26	3.04	32.36	1.49	31.75	3.19	17.15	1.36
17.34	13.52	25.43	0.98	5.2	0.12	13.01	1.16	23.99	0.16
13.89	1.99	22.96	1.74	19.63	0.69	16.11	1.84	18.7	0.44
15.48	2.62	29.52	2.26	13.17	0.19	8.39	1.89	19.7	0.15
39.81	4.58	50.64	1.29	19.75	0.11	7.96	0.85	54.78	0.08
10.7	3.07	17.4	1.22	15.11	0.08	11.38	2.17	13.24	0.08
17.87	3.39	25.69	1.41	4.13	0.11	16.25	2.88	22.19	0.18
29.41	11.8	29.41	0.86	11.76	0.11	37.82	3.19	35.29	0.3
5.7	1.94	10.43	1.82	20.01	0.2	16.22	1.71	5.57	0.19
60.74	1.92	52.97	2.74	5.52	0.15	19.02	5.24	57.87	0

## Sheet: Fig 4d
IL-4+ mCD4+ T (%)			IFN-γ+ mCD4+ T (%)			TNF-α+ mCD4+ T (%)
One dose	Two doses	Three doses	One dose	Two doses	Three doses	One dose	Two doses	Three doses
0.89	0.98	0.83	0.48	0.3	0.09	3.89	0.28	0.26
0.57	0.82	0.75	0.14	0.18	0	0.88	0.2	0.3
1.75	1	1.17	0.25	0.26	0.17	0.28	0.25	0.22
0.65	0.32	0.88	0.15	1.04	0.13	0.65	0.79	0.03
0.53	0.39	0.22	0.11	0.27	0.32	1.04	4.9	0.35
2.24	0.74	0.51	0.05	0.63	0.37	0.08	0.82	1.44
0.59	0.21	0.51	0.72	0.14	0.16	0.23	0.64	0.45
0.45	0.76	0.48	0.18	0.4	0.39	0.32	1.04	2.02
1.1	0.56	1.08	0.23	0.1	0.5	0.96	0.54	1
0.73	0.4	0.38	0.35	0.32	0.14	0.47	1.11	0.88
0.76	0.77	0.44	0.37	0.63	0.21	0.89	1.04	1.3
	1.12	0.41		0.47	0.46		0.12	5.73
	0.13	0.78		0.2	0.62		0.15	0.13
		0.88			1.05			1.79
		2.81			0.06			0.3
		0.82			0.89			0.33
		1.09			0.17			3.97
		0.72			0.19			0.11
		0.87			0.16			0.83
		0.83			0.18			0.35
		0.3			0.24			0.46
		0.38			0.11			0.38
		0.49			0.18			0.28
		1.73			0.35			0.33
		2.6			0.57			5.2
		2.35			0.53			3
		1.29			0.51			0.54

## Sheet: Fig 4e
IL-4+ mCD4+ T (%)			IFN-γ+ mCD4+ T (%)			TNF-α+ mCD4+ T (%)
Infection-only	1 ~ 6 MPV	7 ~ 12 MPV	Infection-only	1 ~ 6 MPV	7 ~ 12 MPV	Infection-only	1 ~ 6 MPV	7 ~ 12 MPV
0.55	0.89	0.49	0.49	0.48	0.03	3.2	3.89	0.13
1.03	0.57	0.59	0.03	0.14	0.12	0.47	0.88	0.3
0.6	1.75	2.55	0.14	0.25	0.05	0.35	0.28	0.25
0.17	0.65	0.52	0.03	0.15	0.4	0.08	0.65	0.12
1.39	0.53	0.37	0.07	0.11	0.14	0.2	1.04	0.31
0.29	2.24	0.44	0.26	0.05	0.26	0.03	0.08	1.7
1.14	0.59	0.45	0.26	0.72	0.1	0.04	0.23	1.12
0.48	0.45	0.43	0.14	0.18	0.1	0.09	0.32	0.15
0.39	1.1	0.71	0.05	0.23	0.11	0.09	0.96	0.47
0.66	0.73	0.04	0.19	0.35	0.04	0.19	0.47	0.33
0.38	0.76	0.53	0.16	0.37	0.25	0.81	0.89	0.67
0.25	0.98	0.44	0.14	0.3	0.16	0.1	0.28	1.03
0.45	0.82	0.55	0.07	0.18	0.36	0.25	0.2	0.91
0.82	1	0.89	0.09	0.26	0.44	0.07	0.25	1.58
0.58	0.32	0.8	0.31	1.04	0.78	5.55	0.79	3.65
0.23	0.39	0.37	0.14	0.27	0.39	0.05	4.9	0.57
0.32	0.74	0.42	0.15	0.63	0.55	0.25	0.82	4.26
0.3	0.21	0.55	0.27	0.14	0.09	1.55	0.64	0.26
0.25	0.76	0.31	0.44	0.4	0.82	2.58	1.04	0.21
0.28	0.56	0.39	0.3	0.1	0.35	2.21	0.54	1.84
	0.4	0.29		0.32	0.47		1.11	0.85
	0.77	1.43		0.63	0.27		1.04	0.86
	1.12	0.34		0.47	0.14		0.12	0.55
	0.13			0.2			0.15
	0.83			0.09			0.26
	0.75			0			0.3
	1.17			0.17			0.22
	0.88			0.13			0.03
	0.22			0.32			0.35
	0.51			0.37			1.44
	0.51			0.16			0.45
	0.48			0.39			2.02
	1.08			0.5			1
	0.38			0.14			0.88
	0.44			0.21			1.3
	0.41			0.46			5.73
	2.81			0.06			0.13
	0.82			0.89			1.79
	0.72			0.19			0.3
	0.87			0.16			0.33
	0.83			0.18			3.97
	0.3			0.24			0.11
	0.38			0.11			0.83
	0.49			0.18			0.35
	1.73			0.35			0.46
	2.6			0.57			0.38
	2.35			0.53			0.28
	1.29			0.51			0.33
	0.88			1.05			5.2
	1.09			0.17			3
	0.78			0.62			0.54
