# Supplementary material for: COVID-19 vaccination boosts the potency and breadth of the immune response against SARS-CoV-2 among recovered patients in Wuhan
Source: Cell Discov. 2022 Dec 9;8:131. doi: 10.1038/s41421-022-00496-x (PMC9734167; doi:10.1038/s41421-022-00496-x)
Supplement: Supplementary file 6 — Supplementary Data S5 [file 41421_2022_496_MOESM6_ESM.xlsx]

## Sheet: Fig 5a
Supplementary Data S5. Source data for Fig. 5
Infection-only		Hybrid-immunity
Log2 (RBD-IgG titer)	IL4+ mCD4+T (%)	Log2 (RBD-IgG titers)	IL4+ mCD4+T (%)
8.44708	0.55	6.52356	0.57
9.07682	1.03	8.9542	1.75
7.78136	0.6	9.23362	0.89
8.15987	0.17	8.96	0.55
8.43463	1.39	8.31288	0.31
7.41785	0.29	11.6184	0.65
7.62936	1.14	10.5584	0.53
8.30378	0.48	7.22882	0.71
6.30378	0.39	7.32193	0.04
6.20945	0.66	8.10852	2.24
9.07682	0.38	9.55651	0.43
7.56986	0.25	6.70044	1.43
8.37069	0.45	7.16993	0.34
7.84549	0.82	8.20457	0.59
7.78136	0.58	8.17991	0.45
7.7211	0.23	7.86419	0.89
6.76818	0.32	8.8009	0.8
8.51175	0.3	9.57743	0.53
9.7039	0.25	7.85798	0.44
7.01123	0.28	7.93074	0.55
		7.40939	1.1
		8.21432	0.37
		7.42626	0.73
		8.12412	0.39
		7.64386	0.29
		10.599	0.76
		6.84549	0.42
		9.10066	1.12
		8.82655	0.13
		10.3977	0.24
		9.10591	0.35
		10.043	0.29
		7.59246	0.32
		7.67243	0.39
		9.71596	0.74
		8.11374	0.21
		7.48382	0.76
		9.40088	0.56
		6.9542	0.4
		8.25267	0.77
		8.98014	0.49
		6.91886	0.59
		8.92184	0.52
		10.2609	2.55
		8.16491	0.26
		7.40088	0.37
		9.07682	0.44
		9.97298	0.83
		9.31967	0.75
		7.48382	1.17
		8.633	0.88
		9.74819	0.22
		7.56986	0.51
		7.96578	0.51
		7.58496	0.48
		7.62205	1.08
		7.90689	0.38
		7.73471	0.44
		8.06609	0.41
		6.96578	0.78
		8.82972	0.88
		8.98868	2.81
		7.62936	0.82
		7.82018	1.09
		8.76487	0.72
		8.35755	0.87
		9.68825	0.83
		9.633	0.3
		8.45533	0.38
		8.82018	0.49
		12.0182	1.73
		10.4168	2.6
		10.891	2.35
		10.352	1.29

## Sheet: Fig 5b
Infection-only		Hybrid-immunity
Log2 (RBD-IgG titer)	IFN-r+ mCD4+T (%)	Log2 (RBD-IgG titers)	IFN-r+ mCD4+T (%)
8.44708	0.49	6.52356	0.14
9.07682	0.03	8.9542	0.25
7.78136	0.14	9.23362	0.48
8.15987	0.03	8.96	0.09
8.43463	0.07	8.31288	0.82
7.41785	0.26	11.6184	0.15
7.62936	0.26	10.5584	0.11
8.30378	0.14	7.22882	0.11
6.30378	0.05	7.32193	0.04
6.20945	0.19	8.10852	0.05
9.07682	0.16	9.55651	0.1
7.56986	0.14	6.70044	0.27
8.37069	0.07	7.16993	0.14
7.84549	0.09	8.20457	0.72
7.78136	0.31	8.17991	0.18
7.7211	0.14	7.86419	0.44
6.76818	0.15	8.8009	0.78
8.51175	0.27	9.57743	0.25
9.7039	0.44	7.85798	0.16
7.01123	0.3	7.93074	0.36
		7.40939	0.23
		8.21432	0.39
		7.42626	0.35
		8.12412	0.35
		7.64386	0.47
		10.599	0.37
		6.84549	0.55
		9.10066	0.47
		8.82655	0.2
		10.3977	0.03
		9.10591	0.12
		10.043	0.4
		7.59246	0.05
		7.67243	0.18
		9.71596	0.26
		8.11374	0.3
		7.48382	1.04
		9.40088	0.27
		6.9542	0.63
		8.25267	0.14
		8.98014	0.1
		6.91886	0.4
		8.92184	0.1
		10.2609	0.32
		8.16491	0.63
		7.40088	0.14
		9.07682	0.26
		9.97298	0.09
		9.31967	0
		7.48382	0.17
		8.633	0.13
		9.74819	0.32
		7.56986	0.37
		7.96578	0.16
		7.58496	0.39
		7.62205	0.5
		7.90689	0.14
		7.73471	0.21
		8.06609	0.46
		6.96578	0.62
		8.82972	1.05
		8.98868	0.06
		7.62936	0.89
		7.82018	0.17
		8.76487	0.19
		8.35755	0.16
		9.68825	0.18
		9.633	0.24
		8.45533	0.11
		8.82018	0.18
		12.0182	0.35
		10.4168	0.57
		10.891	0.53
		10.352	0.51

## Sheet: Fig 5c
Months post vaccination	IL-4+ mCD4+ T (%)
0.166667	0.57
5.76667	1.75
2.63333	0.89
8.4	0.55
8.33333	0.31
5.8	0.65
5.6	0.53
7.36667	0.71
8.53333	0.04
5.6	2.24
7.53333	0.43
6.96667	1.43
7.53333	0.34
5.73333	0.59
5.63333	0.45
8.93333	0.89
6.1	0.8
6.83333	0.53
7.5	0.44
8.93333	0.55
5.66667	1.1
9.9	0.37
5.73333	0.73
9.3	0.39
7.5	0.29
5.86667	0.76
7.7	0.42
5.86667	1.12
4.9	0.13
1.3	0.24
5.23333	0.35
1.73333	0.29
3.6	0.32
5.6	0.39
5.5	0.74
5.46667	0.21
5.83333	0.76
5.83333	0.56
5.76667	0.4
5.83333	0.77
3.56667	1.29
6.46667	0.49
7.9	0.59
6.26667	2.55
6.63333	0.26
8.03333	0.37
8.1	0.44
0.333333	0.83
0.866667	0.75
1.06667	1.17
0.866667	0.88
1.6	0.22
1.6	0.51
1.3	0.51
1.4	0.48
1	1.08
1.66667	0.38
2.73333	0.44
1.56667	0.41
3.1	0.78
3.56667	0.88
0.166667	2.81
2.1	0.82
3.8	1.09
1.86667	0.72
2.8	0.87
0.233333	0.83
1.33333	0.3
1.9	0.38
2.16667	0.49
1.66667	1.73
2.06667	2.6
1.73333	2.35
7.63	0.52

## Sheet: Fig 5d
Months post vaccination	IFN+ mCD4+ T (%)
0.166667	0.14
5.76667	0.25
2.63333	0.48
8.4	0.09
8.33333	0.82
5.8	0.15
5.6	0.11
7.36667	0.11
8.53333	0.04
5.6	0.05
7.53333	0.1
6.96667	0.27
7.53333	0.14
5.73333	0.72
5.63333	0.18
8.93333	0.44
6.1	0.78
6.83333	0.25
7.5	0.16
8.93333	0.36
5.66667	0.23
9.9	0.39
5.73333	0.35
9.3	0.35
7.5	0.47
5.86667	0.37
7.7	0.55
5.86667	0.47
4.9	0.2
1.3	0.03
5.23333	0.12
1.73333	0.4
3.6	0.05
5.6	0.18
5.5	0.26
5.46667	0.3
5.83333	1.04
5.83333	0.27
5.76667	0.63
5.83333	0.14
3.56667	0.1
6.46667	0.4
7.9	0.1
6.26667	0.32
6.63333	0.63
8.03333	0.14
8.1	0.26
0.333333	0.09
0.866667	0
1.06667	0.17
0.866667	0.13
1.6	0.32
1.6	0.37
1.3	0.16
1.4	0.39
1	0.5
1.66667	0.14
2.73333	0.21
1.56667	0.46
3.1	0.62
3.56667	1.05
0.166667	0.06
2.1	0.89
3.8	0.17
1.86667	0.19
2.8	0.16
0.233333	0.18
1.33333	0.24
1.9	0.11
2.16667	0.18
1.66667	0.35
2.06667	0.57
1.73333	0.53
7.63	0.51

## Sheet: Fig 5e
Infection only			Hybrid-immunity
IFN-γ+ mCD4+ T (%)	TNF-α+ mCD4+ T (%)	IL-4+ mCD4+ T (%)	IFN-γ+ mCD4+ T (%)	TNF-α+ mCD4+ T (%)	IL-4+ mCD4+ T (%)
0.49	3.2	0.55	0.14	0.88	0.57
0.03	0.47	1.03	0.25	0.28	1.75
0.14	0.35	0.6	0.48	3.89	0.89
0.03	0.08	0.17	0.09	0.26	0.08
0.07	0.2	1.39	0.82	0.21	0.31
0.26	0.03	0.29	0.15	0.65	0.2
0.26	0.04	1.14	0.11	1.04	0.21
0.14	0.09	0.48	0.11	0.47	0.71
0.05	0.09	0.39	0.04	0.33	0.04
0.19	0.19	0.66	0.05	0.08	2.24
0.16	0.81	0.38	0.1	0.15	0.43
0.14	0.1	0.25	0.27	0.86	1.43
0.07	0.25	0.45	0.14	0.55	0.34
0.09	0.07	0.82	0.72	0.23	0.59
0.31	5.55	0.58	0.18	0.32	0.45
0.14	0.05	0.23	0.44	1.58	0.89
0.15	0.25	0.32	0.78	3.65	0.8
0.27	1.55	0.3	0.25	0.67	0.53
0.44	2.58	0.25	0.16	1.03	0.44
0.3	2.21	0.28	0.36	0.91	0.55
			0.23	0.96	1.1
			0.39	0.57	0.37
			0.35	0.47	0.73
			0.35	1.84	0.39
			0.47	0.85	0.29
			0.37	0.89	0.58
			0.55	4.26	0.42
			0.47	0.12	1.12
			0.2	0.15	0.13
			0.03	0.13	0.49
			0.12	0.3	0.59
			0.4	0.12	0.52
			0.05	0.25	2.55
			0.18	0.2	0.24
			0.26	0.25	0.35
			0.3	0.28	0.29
			1.04	0.79	0.32
			0.27	4.9	0.39
			0.63	0.82	0.74
			0.14	0.64	0.21
			0.1	1.12	0.26
			0.4	1.04	0.76
			0.1	0.54	0.56
			0.32	1.11	0.4
			0.63	1.04	0.77
			0.14	0.31	0.37
			0.26	1.7	0.44
			0.09	0.26	0.83
			0	0.3	0.75
			0.17	0.22	1.17
			0.13	0.03	0.88
			0.32	0.35	0.22
			0.37	1.44	0.51
			0.16	0.45	0.51
			0.39	2.02	0.48
			0.5	1	1.08
			0.14	0.88	0.38
			0.21	1.3	0.44
			0.46	5.73	0.41
			0.62	0.54	0.78
			1.05	5.2	0.88
			0.06	0.13	2.81
			0.89	1.79	0.82
			0.17	3	1.09
			0.19	0.3	0.72
			0.16	0.33	0.87
			0.18	3.97	0.83
			0.24	0.11	0.3
			0.11	0.83	0.38
			0.18	0.35	0.49
			0.35	0.46	1.73
			0.57	0.38	2.6
			0.53	0.28	2.35
			0.51	0.33	1.29

## Sheet: Fig 5g
IL-4+ IFN-γ+ mCD4+ T (%)			IL-4+ TNF-α+ mCD4+ T (%)			IFN-γ+ TNF-α+ mCD4+ T (%)
Infection-only	1~6 MPV	7~12 MPV	Infection-only	1~6 MPV	7~12 MPV	Infection-only	1~6 MPV	7~12 MPV
0.05	0.03	0	0.02	0.08	0	0.03	0.09	0
0	0	0.09	0	0	0.02	0.01	0.06	0.09
0.01	0.03	0.02	0.01	0.01	0.02	0.03	0.02	0.02
0	0	0.04	0	0	0.03	0	0.05	0.04
0.01	0	0.01	0.01	0	0	0.03	0.02	0.01
0	0.02	0.03	0	0.03	0	0	0.03	0.03
0	0.02	0.03	0	0.02	0.02	0	0.06	0.03
0	0	0.02	0	0.03	0	0	0.14	0.02
0	0.03	0	0	0.01	0	0	0.06	0
0.02	0.01	0.01	0.03	0.01	0.01	0.01	0.12	0.01
0.02	0	0.02	0.02	0	0.02	0.02	0.06	0.02
0	0.04	0.06	0.01	0.03	0.06	0	0.12	0.06
0.02	0	0	0.02	0.02	0	0.02	0.04	0
0.01	0.01	0.02	0	0	0.01	0	0.05	0.02
0	0.05	0.04	0	0	0.01	0.04	0.1	0.04
0	0	0.01	0.04	0.03	0.01	0	0.18	0.01
0.03	0.01	0	0.01	0.01	0	0.03	0.07	0
0.01	0	0.02	0	0	0.01	0.03	0.01	0.02
0.01	0.02	0.02	0	0.02	0.03	0.08	0.06	0.02
0.02	0.01	0	0	0	0	0.04	0.04	0
	0.02	0.01		0.01	0		0.06	0.01
	0.06	0.01		0	0.01		0.18	0.01
	0.02	0.01		0	0		0	0.01
	0			0			0.01
	0.02			0.01			0.01
	0			0.05			0
	0			0.02			0
	0.01			0			0.03
	0			0.03			0
	0.01			0.01			0.13
	0.01			0.01			0.01
	0.01			0			0.11
	0.03			0.01			0.03
	0.01			0			0.02
	0			0			0.08
	0.02			0.01			0.13
	0.01			0.01			0.01
	0.08			0			0.13
	0.03			0.01			0.06
	0.01			0			0.02
	0			0			0.08
	0			0			0.01
	0.01			0			0.01
	0.01			0.03			0.07
	0.07			0.01			0.07
	0.03			0			0.04
	0.07			0.02			0.12
	0.08			0.04			0.09
	0			0			0.05
	0.01			0			0.13
	0.01			0			0
