# Supplementary material for: COVID-19 vaccination boosts the potency and breadth of the immune response against SARS-CoV-2 among recovered patients in Wuhan
Source: Cell Discov. 2022 Dec 9;8:131. doi: 10.1038/s41421-022-00496-x (PMC9734167; doi:10.1038/s41421-022-00496-x)
Supplement: Supplementary file 7 — Supplementary Data S6 [file 41421_2022_496_MOESM7_ESM.xlsx]

## Sheet: Fig.S1 a
Supplementary Data S6. Source data for Supplementary Fig. S1
Wuhan-1				Delta				Omicron BA.1				Omicron BA.2
1~3 MPV				1~3 MPV				1~3 MPV				1~3 MPV
One dose	Two doses	Three doses		One dose	Two doses	Three doses		One dose	Two doses	Three doses		One dose	Two doses	Three doses
292	288	156		310	274	211		1	107	10		29	95	34
323	219	131		228	223	103		73	33	16		46	227	61
579	254	152		340	245	100		142	128	56		348	250	151
344	599	204		86	298	139		32	83	45		464	118	214
427	1270	217		228	328	276		67	67	25		169	155	64
1593	218	376		713	49	243		108	11	57		299	32	292
	378	341			676	242			199	86			588	307
	166	566			103	389			61	144			84	640
	428	462			241	301			142	214			530	227
	319	421			210	363			48	101			1018	372
	243	158			183	76			41	16			128	103
	228	109			222	361			99	49			73	376
	64	451			172	442			9	93			48	621
	692	460			564	424			261	261			715	407
	377	734			305	461			102	130			1437	109
	864	391			353	190			139	107			596	112
	454	832			125	817			95	78			173	321
	498	952			422	877			152	173			406	232
	836	1223			411	478			84	74			82	153
	1248	2111			894	1088			147	176			279	829

## Sheet: Fig.S1 b
WIV04				Delta				Omicron BA.1				Omicron BA.2				Omicron BA.5
1~3MPV				1~3MPV				1~3 MPV				1~3 MPV				1~3 MPV
One dose	Two doses	Three doses		One dose	Two doses	Three doses		One dose	Two doses	Three doses		One dose	Two doses	Three doses		One dose	Two doses	Three doses
64	192	192		1	48	16		1	1	1		1	24	1		1	24	1
192	384	64		24	48	1		1	1	1		1	24	1		1	32	1
1024	64	96		128	1	24		12	1	1		48	1	12		64	1	8
512	256	192		24	32	12		12	8	1		16	16	12		16	24	1
128	768	512		24	96	96		1	24	24		8	48	32		8	16	32
768	512	256		64	48	32		16	12	8		32	32	16		24	24	12
	384	1024			48	192			16	32			48	64			24	48
	384	512			48	48			12	16			16	32			24	48
	192	768			32	192			1	48			24	64			8	96
	1024	384			192	32			32	12			96	24			64	64
	1024	1024			128	192			48	24			64	192			48	128
	768	768			32	96			1	12			16	24			12	32
