# Supplementary material for: COVID-19 vaccination boosts the potency and breadth of the immune response against SARS-CoV-2 among recovered patients in Wuhan
Source: Cell Discov. 2022 Dec 9;8:131. doi: 10.1038/s41421-022-00496-x (PMC9734167; doi:10.1038/s41421-022-00496-x)
Supplement: Supplementary file 8 — Supplementary Data S7 [file 41421_2022_496_MOESM8_ESM.xlsx]

## Sheet: Fig. S2 a&b
Supplementary Data S7. Source data for Supplementary Fig. S2
Group		RBD-IgG	NP-IgG
Infection-only		195	18
		78	6
		309	128
		20	10
		103	7
		36	7
		220	45
		211	45
		120	49
		34	7
		220	7
		346	79
		72	7
		349	10
		540	48
		97	14
		171	19
		198	7
		86	54
		287	90
		331	54
		141	29
		133	17
		79	209
		74	24
		57	12
		190	18
		230	12
		146	13
		143	23
		12	17
		109	23
		365	52
		834	246
		163	27
		274	11
		109	13
		129	11
		61	27
		41	33
		325	12
		168	27
		746	8
		164	9
		46	14
		125	9
		453	24
Hybrid-immunity	One Dose	92	5
		229	429
		1327	2077
		602	327
		468	338
		411	426
		395	52
		986	350
		3392	279
		631	342
		255	44
		206	290
		1193	612
		496	205
		492	1568
		424	1220
		539	1179
		3144	702
		1508	3211
		1910	37
		276	584
		420	24
		295	414
		290	29
		352	516
		446	533
		235	19
		307	749
		1551	42
		816	644
		666	23
		1440	524
		181	9
		120	17
		642	219
		108	11
		454	443
		186	40
		973	32
		420	408
		196	73
		2446	135
		197	89
		590	200
		140	1447
		25	61
		268	6
		226	65
		2064	529
		498	384
		318	237
		289	583
		150	255
		1004	131
		200	117
		26	44
		160	23
		82	17
		753	79
		104	72
		144	280
		687	193
		233	180
		764	387
		232	272
		244	55
		173	210
		200	94
		115	1519
		1763	814
		305	21
		248	329
		94	36
		894	419
		271	120
		234	62
		333	34
		309	116
		159	561
		873	64
		1654	185
		211	105
		271	40
		116	21
		220	98
		67	205
		446	401
		163	144
		144	81
		263	72
		285	227
		63	14
		319	577
		247	207
		130	9
		260	186
		95	17
		164	55
		234	319
		129	77
		61	14
		67	19
		151	28
		235	181
		106	38
	Two Doses	390	624
		498	239
		252	432
		817	466
		792	632
		296	174
		190	205
		858	445
		207	185
		1174	1520
		489	323
		1907	906
		376	435
		1349	1608
		377	1276
		1055	827
		1195	173
		157	424
		1006	679
		1585	3800
		139	222
		601	549
		211	91
		354	157
		134	138
		393	177
		424	232
		205	86
		549	236
		832	272
		664	110
		454	736
		185	996
		927	522
		600	278
		351	376
		3059	116
		945	1544
		857	225
		893	207
		190	122
		325	72
		1384	273
		497	134
		1938	92
		523	827
		146	260
		636	187
		104	163
		448	286
		241	109
		380	148
		270	494
		348	118
		670	489
		76	45
		196	98
		331	37
		551	808
		874	1216
		193	88
		204	105
		841	139
		277	28
		179	303
		676	208
		124	36
		529	173
		305	208
		443	68
		1556	277
		1430	1891
		160	149
		823	250
		1164	220
		217	110
		131	49
		564	409
		2237	2806
		493	173
		4044	421
		707	767
		931	602
		845	654
		117	72
		241	214
		7	10
		1639	297
		103	62
		1111	519
		123	12
		485	325
		361	27
		794	393
		22	9
		255	58
		209	128
		399	126
		397	84
		1307	210
		1295	449
		416	164
		108	17
		36	23
		215	651
		393	643
		251	976
		314	46
		308	426
		333	65
		505	906
		121	36
		551	1499
		221	15
		2596	386
		429	1027
		86	45
		164	1328
		485	361
		391	57
		579	268
		1426	3059
		1227	1180
		1509	1093
		572	200
		265	146
		410	1075
		392	23
		250	199
		287	169
		169	32
		540	215
		196	82
		97	48
		638	638
		590	138
		309	99
		161	146
		69	13
		73	14
		565	554
		72	41
		199	19
		187	10
		485	211
		620	55
		186	51
		153	249
		66	38
		495	231
		721	74
		58	38
		370	216
		169	260
		82	189
		797	255
		204	94
		194	568
		53	50
		41	14
	Three Doses	644	466
		642	236
		20000	774
		2076	5426
		415	553
		702	588
		213	203
		503	259
		1035	171
		2545	486
		2023	162
		1005	1170
		639	114
		179	75
		397	128
		196	372
		773	1148
		660	921
		712	191
		854	361
		519	505
		542	106
		297	694
		960	533
		524	400
		1280	1266
		432	487
		587	822
		569	139
		448	615
		149	65
		99	13
		860	146
		940	1400
		1095	598
		1306	71
		769	252
		1431	944
		523	890
		336	76
		1096	101
		412	470
		946	878
		92	50
		318	88
		190	82
		190	63
		250	190
		192	93
		197	176
		1124	928
		240	251
		213	198
		268	443
		508	4500
		198	139
		309	210
		435	377
		506	290
		720	57
		328	248
		1507	1257
		825	837
		772	556
		351	390
		452	213
		195	240
		895	847
		424	1018
		385	88
		204	134
		3181	392
		753	213
		215	66
		836	245
		661	703
		219	95
		501	576
		423	208
		1006	263
		301	647
		764	181
		127	259
		4148	342
		1367	201
		276	72
		280	101
		156	93
		1899	506
		137	363
		245	650
		112	149
		1220	618
		948	282
		231	484
		489	635
		166	256
		1376	180
		962	150
		538	717
		1265	301
		1222	584
		1586	325
		92	46
		358	102
		162	12
		301	19
		66	14
		604	104
		348	409
		123	288
		1653	714
		97	102
		301	340
		286	339
		397	33
		420	381
		80	138
		512	473
		1066	88
		643	205
		559	218
		299	346
		723	76
		430	180
		734	262
		486	214
		514	1082
		793	504
		288	275
		125	39
		455	79
		226	219
		1307	6219
		176	219
		483	88

## Sheet: Fig. S2 c
Asymptomatic					Mild					Moderate					Severe
RBD-IgG	Log2 (RBD-IgG)	NP-IgG	Log2 (NP-IgG)		RBD-IgG	Log2 (RBD-IgG)	NP-IgG	Log2 (NP-IgG)		RBD-IgG	Log2 (RBD-IgG)	NP-IgG	Log2 (NP-IgG)		RBD-IgG	Log2 (RBD-IgG)	NP-IgG	Log2 (NP-IgG)
71.69	6.1637	7.232	2.85439		195.007	7.60738	17.781	4.15226		78.041	6.28616	6.01	2.58736		308.711	8.27011	128.256	7.00288
420.021	8.71432	407.532	8.67077		102.665	6.6818	7.216	2.8512		20.234	4.33871	9.56	3.25701		220.122	7.78216	45.163	5.49707
267.778	8.06489	6.359	2.6688		211.02	7.72124	44.539	5.477		36.052	5.17201	6.525	2.70598		96.762	6.59637	14.464	3.85439
103.827	6.69804	72.288	6.17568		119.876	6.9054	48.529	5.60078		33.955	5.08555	6.657	2.73487		198.07	7.62987	7.494	2.90574
244.205	7.93195	54.683	5.77302		345.867	8.43407	78.626	6.29693		220.122	7.78216	6.64	2.73118		132.969	7.05495	17.468	4.12664
173.258	7.43678	209.667	7.71196		170.976	7.41765	19.008	4.24853		349.305	8.44834	10.007	3.32294		12.41	3.63343	17.265	4.10978
61.451	5.94136	13.538	3.75894		141.262	7.14223	28.74	4.84499		539.747	9.07614	47.853	5.58054		168.311	7.39499	26.567	4.73156
181.306	7.50228	9.055	3.17871		57.056	5.83431	12.473	3.64074		85.785	6.42265	53.811	5.74983		986.054	9.94552	349.581	8.44948
211.465	7.72428	105.241	6.71755		190.41	7.57297	17.99	4.16912		286.718	8.16349	90.116	6.49371		492.28	8.94334	1567.6	10.6143
295.881	8.20887	173.574	7.43941		145.636	7.18622	12.627	3.65844		331.027	8.37081	53.936	5.75318		423.843	8.72739	1220.2	10.2529
206.679	7.69125	185.275	7.53352		143.039	7.16026	22.802	4.51109		78.828	6.30064	208.85	7.70632		163.856	7.35628	54.722	5.77405
945.119	9.88435	1543.91	10.5924		834.134	9.70414	246.365	7.94465		73.849	6.20651	23.521	4.55588		816.139	9.67267	643.599	9.33002
103.932	6.6995	162.895	7.3478		163.22	7.35067	27.287	4.77014		229.856	7.84459	12.387	3.63075		66.674	6.05905	204.745	7.67768
347.512	8.44092	118.277	6.88603		40.916	5.35459	32.577	5.02578		108.837	6.76603	22.692	4.50411		263.125	8.0396	71.956	6.16904
670.457	9.389	489.133	8.93408		325.461	8.34634	12.191	3.60774		365.01	8.51179	52.129	5.70401		497.768	8.95933	239.081	7.90136
392.458	8.61639	22.626	4.49991		746.342	9.54369	8.324	3.05728		273.624	8.09605	11.344	3.50386		252.424	7.97971	431.678	8.75381
1555.85	10.6035	276.951	8.11349		45.811	5.51762	13.95	3.80219		109.494	6.77471	12.51	3.64501		791.715	9.62884	632.191	9.30422
97.287	6.60418	47.936	5.58304		124.848	6.96403	8.655	3.11353		128.545	7.00613	11.125	3.47573		350.954	8.45514	376.275	8.55564
563.541	9.13838	408.594	8.67452		91.681	6.51855	4.574	2.19346		60.5	5.91886	26.889	4.74894		193.643	7.59726	567.647	9.14885
2237.11	11.1274	2806.14	11.4544		195.712	7.61259	72.552	6.18094		163.592	7.35396	9.4	3.23266		823.091	9.68491	250.064	7.96615
72.386	6.17764	40.615	5.34394		589.586	9.20356	199.697	7.64167		452.722	8.82248	23.87	4.57713		216.875	7.76072	110.327	6.78564
198.505	7.63303	18.675	4.22304		139.925	7.12851	1446.84	10.4987		973.476	9.927	31.755	4.98891		1584.59	10.6299	3799.62	11.8916
22.417	4.48652	8.852	3.146		3391.93	11.7279	279.342	8.12589		2445.54	11.2559	135.326	7.0803		240.537	7.91012	213.668	7.73923
254.649	7.99237	57.561	5.84702		25.452	4.66971	61.223	5.936		196.654	7.61952	88.835	6.47306		484.537	8.92046	325.369	8.34593
205.161	7.68061	86.317	6.43157		228.914	7.83866	428.825	8.74425		1326.72	10.3736	2077.3	11.0205		57.926	5.85614	38.125	5.25267
2544.87	11.3134	486.274	8.92563		129.845	7.02065	9.043	3.1768		226.131	7.82101	64.67	6.01502		1004.73	9.9726	1170.46	10.1929
541.938	9.08198	105.524	6.72143		255.086	7.99484	44.354	5.47099		631.43	9.30248	341.858	8.41725		98.602	6.62355	12.507	3.64466
522.516	9.02933	889.537	9.79691		1192.91	10.2203	612.089	9.2576		205.904	7.68583	290.024	8.18003		940.443	9.8772	1399.74	10.4509
250.045	7.96604	190.046	7.5702		2063.81	11.0111	528.573	9.04596		602.305	9.23435	327.304	8.35449		317.561	8.31089	88.28	6.46401
156.074	7.28609	93.336	6.54436		496.432	8.95545	204.946	7.6791		498.403	8.96117	383.815	8.58427		190.025	7.57005	81.729	6.35278
111.78	6.80452	148.605	7.21534		1507.92	10.5583	3210.76	11.6487		317.673	8.3114	237.064	7.88913		435.299	8.76586	376.589	8.55685
1220.14	10.2528	618.286	9.27213		150.33	7.23199	254.986	7.99427		539.321	9.075	1179.38	10.2038		244.613	7.93436	649.936	9.34415
300.612	8.23176	19.32	4.27202		259.948	8.02208	186.071	7.53971		288.994	8.1749	583.178	9.18779		1221.82	10.2548	583.65	9.18896
722.816	9.49748	76.228	6.25225		1004.07	9.97165	131.326	7.03701		3143.92	11.6184	701.835	9.45499		357.932	8.48354	101.713	6.66836
					420.252	8.71511	24.095	4.59066		199.556	7.64065	116.6	6.86542
					752.877	9.55627	78.918	6.30228		1909.7	10.8991	36.578	5.1929
					295.168	8.20539	413.724	8.69252		26.231	4.7132	43.587	5.44583
					289.653	8.17818	29.156	4.86572		160.377	7.32532	22.769	4.509
					687.179	9.42454	193.294	7.59465		276.208	8.10961	583.82	9.18938
					94.758	6.56618	16.814	4.07159		82.417	6.36487	16.803	4.07065
					352.105	8.45986	516.118	9.01156		144.15	7.17143	279.589	8.12716
					233.028	7.86436	180.228	7.49368		231.647	7.85578	272.043	8.08769
					446.164	8.80143	533.222	9.05859		234.264	7.87199	319.487	8.31961
					763.623	9.57672	387.381	8.59761		307.177	8.26293	749.314	9.54943
					234.566	7.87385	18.623	4.21901		129.06	7.0119	77.419	6.27462
					199.935	7.64339	93.826	6.55192		1551.14	10.5991	41.808	5.38571
					305.053	8.25292	21.122	4.40067		114.644	6.84102	1518.81	10.5687
					894.279	9.80458	419.13	8.71125		1762.51	10.7834	814.257	9.66934
					271.101	8.08269	119.701	6.90329		248.079	7.95466	329.426	8.36381
					234.028	7.87054	61.815	5.94989		93.657	6.54931	36.239	5.17947
					333.073	8.37969	33.583	5.06966		308.68	8.26997	115.641	6.85351
					159.064	7.31346	561.162	9.13227		1440.02	10.4919	523.899	9.03314
					665.739	9.37881	22.663	4.50227		151.316	7.24142	28.354	4.82548
					67.099	6.06822	19.066	4.25293		235.299	7.87835	180.717	7.49759
					872.742	9.76941	63.622	5.99145		119.951	6.9063	17.342	4.1162
					1654.01	10.6918	184.847	7.53019		115.693	6.85416	21.469	4.42418
					271.326	8.08388	40.393	5.33603		108.065	6.75576	11.381	3.50856
					641.887	9.32618	218.524	7.77165		445.661	8.7998	401.177	8.6481
					220.492	7.78458	98.249	6.61837		163.161	7.35015	144.46	7.17453
					106.137	6.72978	37.763	5.2389		144.366	7.17359	81.389	6.34676
					467.618	8.86919	338.118	8.40138		285.37	8.15669	226.523	7.82351
					319.292	8.31873	577.338	9.17327		62.804	5.97278	14.255	3.8334
					247.392	7.95066	206.525	7.69017		411.365	8.68428	425.941	8.73451
					186.212	7.5408	40.411	5.33668		454.36	8.82769	442.793	8.79049
					251.082	7.97201	976.461	9.93142		314.343	8.2962	46.459	5.53789
					389.698	8.60621	623.606	9.28449		184.56	7.52795	996.25	9.96036
					549.367	9.10163	235.702	7.88082		600.425	9.22984	278.484	8.12145
					832.352	9.70105	271.976	8.08734		857.664	9.74427	445.372	8.79887
					308.4	8.26866	425.569	8.73325		121.111	6.92019	35.71	5.15826
					817.2	9.67455	466.025	8.86426		3059.35	11.579	115.737	6.85471
					663.512	9.37398	109.924	6.78036		551.422	9.10701	1498.71	10.5495
					453.81	8.82594	735.651	9.52288		856.75	9.74273	224.647	7.81152
					332.746	8.37828	65.422	6.0317		2596.05	11.3421	385.67	8.59122
					190.335	7.5724	205.159	7.6806		489.203	8.93429	323.209	8.33632
					927.105	9.85659	522.48	9.02923		86.283	6.431	44.915	5.48913
					1173.67	10.1968	1519.94	10.5698		190.051	7.57024	121.978	6.93048
					505.483	8.98152	906.477	9.82413		1938.47	10.9207	92.48	6.53107
					221.446	7.79081	15.168	3.92296		522.816	9.03016	827.179	9.69206
					429.066	8.74506	1027.23	10.0046		485.246	8.92257	361.057	8.49608
					892.808	9.80221	206.657	7.69109		636.116	9.31315	186.707	7.54463
					1907.03	10.8971	906.246	9.82376		391.498	8.61286	57.395	5.84285
					325.439	8.34624	72.429	6.1785		448.127	8.80776	285.921	8.15947
					1383.51	10.4341	272.559	8.09042		578.6	9.17642	268.077	8.0665
					375.745	8.55361	434.624	8.76362		1226.63	10.2605	1180.29	10.2049
					496.787	8.95648	134.376	7.07013		1509.44	10.5598	1093.37	10.0946
					163.904	7.35671	1327.92	10.375		1349.2	10.3979	1608.22	10.6512
					145.765	7.1875	260.005	8.0224		250.275	7.96737	199.017	7.63675
					241.34	7.91492	109.188	6.77067		873.786	9.77114	1215.7	10.2476
					1425.67	10.4774	3058.82	11.5788		193.287	7.5946	87.846	6.4569
					379.943	8.56964	147.89	7.20838		204.071	7.67293	104.759	6.71093
					571.625	9.15893	200.424	7.64691		676.165	9.40123	208.232	7.70205
					269.989	8.07676	493.602	8.9472		529.29	9.04791	172.52	7.43062
					264.671	8.04806	146.394	7.19371		169.148	7.40214	32.306	5.01373
					76.374	6.25501	44.766	5.48433		540.174	9.07728	215.436	7.75112
					409.907	8.67915	1075.21	10.0704		1430.26	10.4821	1890.93	10.8849
					195.555	7.61143	98.278	6.6188		160.465	7.32611	149.076	7.2199
					331.146	8.37132	37.205	5.21742		638.067	9.31756	638.04	9.3175
					550.602	9.10487	808.452	9.65902		40.961	5.35618	13.883	3.79525
					377.436	8.56009	1276.32	10.3178		1195.3	10.2232	173.419	7.43812
					1054.69	10.0426	826.784	9.69137		156.97	7.29435	423.999	8.72792
					841.383	9.71662	138.807	7.11694		1005.54	9.97376	678.571	9.40636
					277.395	8.1158	28.114	4.81322		4044.24	11.9817	420.788	8.71695
					287.455	8.16719	169.413	7.4044		707.293	9.46616	767.296	9.58364
					178.52	7.47994	303.083	8.24357		589.571	9.20352	138.465	7.11338
					124.387	6.95869	36.013	5.17045		844.986	9.72278	654.099	9.35337
					304.63	8.25091	208.124	7.7013		7.381	2.88382	9.629	3.26739
					442.855	8.79069	67.849	6.08426		1639.48	10.679	297.02	8.21442
					196.324	7.61709	82.45	6.36545		102.848	6.68437	61.929	5.95254
					52.593	5.7168	50.254	5.65117		485.048	8.92198	211.277	7.72299
					1164.04	10.1849	219.504	7.7781		123.062	6.94324	12.164	3.60455
					131.416	7.038	49.01	5.615		601.177	9.23165	549.416	9.10176
					492.509	8.94401	172.942	7.43414		619.995	9.27611	55.348	5.79046
					931.335	9.86316	601.974	9.23356		353.894	8.46717	156.688	7.29175
					309.409	8.27337	98.678	6.62466		153.32	7.2604	248.668	7.95808
					161.435	7.33481	145.633	7.18619		793.96	9.63292	392.856	8.61786
					117.471	6.87616	71.53	6.16048		369.628	8.52993	215.582	7.75209
					68.553	6.09915	13.417	3.74599		1307.05	10.3521	209.779	7.71273
					73.384	6.19739	14.06	3.81352		392.501	8.61655	177.372	7.47063
					565.448	9.14325	553.851	9.11335		416.385	8.70177	164.468	7.36166
					187.037	7.54718	9.94	3.31325		423.581	8.72649	231.814	7.85682
					1110.94	10.1176	519.06	9.01976		796.608	9.63773	254.727	7.99281
					138.834	7.11722	222.412	7.79709		214.563	7.74526	650.854	9.34619
					360.765	8.49492	27.469	4.77973		204.288	7.67446	93.866	6.55253
					211.182	7.72234	91.259	6.51189		642.414	9.32736	236.357	7.88482
					185.881	7.53824	51.49	5.68622		20000	14.2877	773.985	9.59616
					134.218	7.06843	137.665	7.10502		415.483	8.69865	553.01	9.11116
					65.532	6.03413	38.146	5.25346		701.557	9.45442	588.143	9.20002
					494.69	8.95038	231.429	7.85443		2023.23	10.9824	162.264	7.3422
					721.154	9.49416	73.541	6.20048		638.743	9.31909	114.072	6.8338
					209.283	7.70931	128.001	7.00001		396.668	8.63179	128.155	7.00175
					399.289	8.64129	126.069	6.97807		712.377	9.4765	191.18	7.57879
					168.563	7.39714	260.005	8.0224		960.46	9.90758	533.381	9.05902
					82.448	6.36541	189.317	7.56466		1280.35	10.3223	1266.28	10.3064
					396.542	8.63133	84.351	6.39833		431.869	8.75445	487.198	8.92836
					1295.43	10.3392	448.803	8.80994		587.135	9.19755	821.655	9.68239
					107.711	6.75102	17.452	4.12532		568.952	9.15216	139.029	7.11924
					36.109	5.17429	23.023	4.525		448.096	8.80766	615.401	9.26538
					392.946	8.61819	643.353	9.32947		149.1	7.22014	64.552	6.01239
					643.837	9.33055	465.961	8.86407		768.57	9.58603	252.123	7.97798
					2076.43	11.0199	5425.65	12.4056		1431.29	10.4831	943.791	9.88232
					213.217	7.73618	202.733	7.66344		945.565	9.88503	877.648	9.7775
					503.361	8.97545	259.04	8.01703		189.76	7.56803	63.443	5.98739
					1034.72	10.015	171.38	7.42105		1124.25	10.1348	928.391	9.85859
					178.854	7.48264	74.863	6.22618		240.404	7.90932	250.787	7.97032
					196.182	7.61605	371.615	8.53766		268.305	8.06773	442.539	8.78966
					773.108	9.59453	1148.4	10.1654		125.355	6.96988	38.727	5.27527
					659.661	9.36558	920.745	9.84666		455.167	8.83025	78.726	6.29877
					854.487	9.73891	361.166	8.49652		506.003	8.983	289.813	8.17898
					518.565	9.01838	504.881	8.9798		1507.44	10.5579	1257.2	10.296
					296.751	8.21311	693.515	9.43778		824.832	9.68796	837.474	9.7099
					523.915	9.03319	400.202	8.64458		350.591	8.45365	390.097	8.60769
					860.141	9.74843	146.042	7.19024		894.879	9.80555	846.532	9.72542
					1095.21	10.097	598.31	9.22475		423.518	8.72628	1018.47	9.99219
					1305.67	10.3506	71.369	6.15723		204.339	7.67482	134.254	7.06882
					336.147	8.39295	75.765	6.24346		836.025	9.7074	244.506	7.93373
					1096.3	10.0984	100.815	6.65557		660.89	9.36827	703.485	9.45838
					412.007	8.68653	469.5	8.87498		219.22	7.77624	95.475	6.57705
					92.484	6.53113	49.834	5.63906		423.362	8.72575	207.81	7.69912
					191.712	7.5828	92.953	6.53843		127.196	6.99091	258.549	8.01429
					196.559	7.61882	176.118	7.4604		4148.23	12.0183	342.076	8.41817
					212.881	7.7339	197.826	7.62809		1366.73	10.4165	200.77	7.6494
					507.847	8.98825	4499.79	12.1356		275.805	8.1075	72.259	6.17511
					197.686	7.62707	139.404	7.12313		279.705	8.12776	100.572	6.65208
					225.677	7.81812	219.359	7.77715		1306.85	10.3519	6218.52	12.6024
					309.088	8.27187	209.64	7.71177		165.524	7.3709	256.011	8.00006
					328.441	8.35949	248.338	7.95616		1375.89	10.4261	180.35	7.49466
					451.503	8.81859	213.14	7.73566		1586.37	10.6315	325.476	8.34641
					194.658	7.6048	239.712	7.90516		161.922	7.33916	11.896	3.5724
					385.282	8.58977	88.187	6.46249		1652.94	10.6908	713.765	9.47931
					3181.04	11.6353	392.481	8.61648		286.07	8.16022	338.885	8.40465
					752.885	9.55629	213.118	7.73551		397.282	8.63402	33.354	5.05979
					214.844	7.74715	66.297	6.05087		420.332	8.71539	380.768	8.57277
					500.752	8.96795	575.569	9.16885		482.871	8.91549	87.57	6.45236
					1006.1	9.97455	263.12	8.03958		429.684	8.74713	179.768	7.48999
					300.985	8.23355	646.616	9.33677		733.629	9.51891	261.575	8.03108
					763.708	9.57688	180.82	7.49841		792.508	9.63028	504.047	8.97741
					1898.66	10.8908	505.772	8.98234
					136.627	7.0941	362.876	8.50333
					948.228	9.88909	282.074	8.13993
					231.439	7.85449	484.374	8.91998
					488.524	8.93229	635.351	9.31141
					962.015	9.90992	150.423	7.23288
					537.788	9.07089	716.809	9.48544
					1265.03	10.305	300.587	8.23164
					176.478	7.46334	219.14	7.77571
					91.835	6.52097	45.8	5.51728
					66.288	6.05068	14.415	3.8495
					603.511	9.23724	104.271	6.70419
					348.044	8.44313	408.513	8.67424
					123.08	6.94345	287.659	8.16822
					97.41	6.606	101.995	6.67235
					301.493	8.23598	339.869	8.40883
					80.463	6.33025	137.964	7.10815
					511.625	8.99894	473.244	8.88644
					1065.55	10.0574	88.356	6.46526
					642.619	9.32782	205.352	7.68196
					558.605	9.12568	218.3	7.77017
					299.208	8.225	346.264	8.43573
					485.699	8.92392	213.956	7.74117
					514.053	9.00577	1081.75	10.0792
					288.435	8.1721	274.772	8.10209

## Sheet: Fig. S2 d
NP-IgG Titers					NP-IgG Titers
Asymptomatic	Mild	Moderate	Severe		Asymptomatic	Mild	Moderate	Severe	Critical
7.232	17.781	6.01	128.256		173.574	4.574	2077.3	239.081	57.128
	7.216	9.56	45.163		185.275	428.825	327.304	431.678	556.335
	44.539	6.525	14.464		86.317	338.118	425.941	632.191
	48.529	6.657	7.494		486.274	623.606	445.372	3799.62
	78.626	6.64	17.468		105.524	466.025	323.209	1170.46
	19.008	10.007	17.265		889.537	205.159	1608.22	12.507
	28.74	47.853	26.567		190.046	1519.94	173.419	1399.74
	12.473	53.811			93.336	906.246	423.999	88.28
	17.99	90.116			148.605	434.624	678.571	81.729
	12.627	53.936			618.286	1276.32	549.416	376.589
	22.802	208.85			19.32	826.784	156.688	649.936
	246.365	23.521			76.228	222.412	177.372	583.65
	27.287	12.387				91.259	231.814	101.713
	32.577	22.692				137.665	236.357
	12.191	52.129				465.961	773.985
	8.324	11.344				5425.65	553.01
	13.95	12.51				202.733	588.143
	8.655	11.125				259.04	162.264
		26.889				171.38	114.072
		9.4				74.863	128.155
		23.87				371.615	191.18
						1148.4	533.381
						920.745	1266.28
						361.166	487.198
						504.881	821.655
						693.515	139.029
						400.202	615.401
						146.042	64.552
						598.31	252.123
						71.369	943.791
						75.765	877.648
						100.815	63.443
						469.5	928.391
						49.834	250.787
						92.953	442.539
						176.118	289.813
						197.826	1257.2
						4499.79	837.474
						139.404	390.097
						209.64	846.532
						248.338	1018.47
						213.14	134.254
						239.712	244.506
						88.187	703.485
						392.481	95.475
						213.118	207.81
						66.297	258.549
						575.569	342.076
						263.12	200.77
						646.616	72.259
						180.82	100.572
						505.772	256.011
						362.876	180.35
						282.074	325.476
						484.374	11.896
						635.351	713.765
						150.423	338.885
						716.809	33.354
						300.587	380.768
						45.8	179.768
						14.415	261.575
						104.271	504.047
						408.513
						287.659
						101.995
						339.869
						137.964
						473.244
						88.356
						205.352
						218.3
						346.264
						213.956
						1081.75
						274.772

## Sheet: Fig. S2 e
Infection-only			1~3 MPV
Age	NP-IgG		Age	NP-IgG
43	17.781		49	4.574
42	6.01		38	428.825
52	128.256		38	2077.3
34	9.56		53	327.304
31	7.216		26	338.118
43	6.525		42	425.941
48	45.163		44	623.606
34	44.539		40	239.081
53	48.529		45	431.678
31	6.657		52	466.025
46	6.64		57	632.191
48	78.626		38	173.574
32	7.232		52	205.159
47	10.007		50	445.372
36	47.853		22	185.275
33	14.464		45	1519.94
48	19.008		47	323.209
42	7.494		46	906.246
45	53.811		40	434.624
35	90.116		35	1608.22
35	53.936		49	1276.32
40	28.74		27	826.784
30	17.468		41	173.419
27	208.85		37	423.999
34	23.521		47	678.571
53	12.473		26	3799.62
43	17.99		54	222.412
32	12.387		34	549.416
42	12.627		42	91.259
34	22.802		47	156.688
56	17.265		48	137.665
29	22.692		37	177.372
33	52.129		27	231.814
56	246.365		36	86.317
25	27.287		47	465.961
30	11.344		33	236.357
33	12.51		39	773.985
34	11.125		28	5425.65
47	26.889		35	553.01
50	32.577		53	588.143
43	12.191		50	202.733
34	26.567		26	259.04
45	8.324		32	171.38
35	9.4		24	486.274
37	13.95		48	162.264
32	8.655		38	1170.46
39	23.87		55	114.072
			47	74.863
			44	128.155
			41	371.615
			46	1148.4
			52	920.745
			48	191.18
			37	361.166
			47	504.881
			53	105.524
			29	693.515
			38	533.381
			49	400.202
			44	1266.28
			40	487.198
			53	821.655
			42	139.029
			31	615.401
			33	64.552
			47	12.507
			45	146.042
			43	1399.74
			38	598.31
			48	71.369
			41	252.123
			44	943.791
			32	889.537
			46	75.765
			56	100.815
			47	469.5
			44	877.648
			28	49.834
			48	88.28
			43	81.729
			40	63.443
			53	190.046
			40	92.953
			44	176.118
			41	928.391
			50	250.787
			50	197.826
			40	442.539
			47	4499.79
			31	139.404
			45	209.64
			48	376.589
			53	289.813
			54	57.128
			38	248.338
			34	1257.2
			31	837.474
			37	556.335
			38	390.097
			38	213.14
			40	239.712
			45	846.532
			49	1018.47
			40	88.187
			35	134.254
			45	392.481
			49	213.118
			34	66.297
			31	244.506
			31	703.485
			29	95.475
			45	575.569
			40	207.81
			50	263.12
			46	646.616
			53	180.82
			39	258.549
			41	342.076
			46	200.77
			40	72.259
			33	100.572
			52	93.336
			47	505.772
			41	362.876
			50	649.936
			39	148.605
			45	618.286
			46	282.074
			54	484.374
			42	635.351
			38	256.011
			39	180.35
			40	150.423
			28	716.809
			40	300.587
			30	583.65
			48	325.476
			55	45.8
			48	101.713
			35	11.896
			32	19.32
			36	14.415
			28	104.271
			47	408.513
			56	287.659
			56	713.765
			45	101.995
			51	339.869
			47	338.885
			41	33.354
			40	380.768
			34	137.964
			51	473.244
			22	88.356
			37	205.352
			41	218.3
			38	346.264
			29	76.228
			41	179.768
			38	261.575
			46	213.956
			51	1081.75
			33	504.047
			46	274.772

## Sheet: Fig. S2 f
Infection-only NP-IgG			1~3 MPV NP-IgG
Male	Female		Male	Female
17.781	128.256		4.574	327.304
6.01	9.56		428.825	338.118
6.525	7.216		2077.3	425.941
45.163	6.657		623.606	239.081
44.539	10.007		431.678	466.025
48.529	47.853		205.159	632.191
6.64	19.008		185.275	173.574
78.626	53.811		1519.94	445.372
7.232	53.936		434.624	323.209
14.464	12.387		1608.22	906.246
7.494	17.265		1276.32	826.784
90.116	52.129		423.999	173.419
28.74	246.365		222.412	678.571
17.468	27.287		549.416	3799.62
208.85	11.125		156.688	91.259
23.521	12.191		177.372	137.665
12.473	8.655		465.961	231.814
17.99			236.357	86.317
12.627			773.985	5425.65
22.802			553.01	588.143
22.692			259.04	202.733
11.344			171.38	486.274
12.51			162.264	114.072
26.889			1170.46	128.155
32.577			74.863	371.615
26.567			191.18	1148.4
8.324			361.166	920.745
9.4			504.881	105.524
13.95			693.515	533.381
23.87			139.029	400.202
			615.401	1266.28
			64.552	487.198
			1399.74	821.655
			943.791	12.507
			889.537	146.042
			75.765	598.31
			100.815	71.369
			49.834	252.123
			88.28	469.5
			190.046	877.648
			250.787	81.729
			4499.79	63.443
			139.404	92.953
			376.589	176.118
			57.128	928.391
			248.338	197.826
			1257.2	442.539
			837.474	209.64
			556.335	289.813
			390.097	239.712
			213.14	88.187
			846.532	213.118
			1018.47	66.297
			134.254	244.506
			392.481	703.485
			207.81	95.475
			180.82	575.569
			258.549	263.12
			200.77	646.616
			72.259	342.076
			93.336	100.572
			282.074	505.772
			635.351	362.876
			256.011	649.936
			300.587	148.605
			325.476	618.286
			104.271	484.374
			287.659	180.35
			713.765	150.423
			33.354	716.809
			473.244	583.65
			205.352	45.8
			179.768	101.713
			261.575	11.896
			1081.75	19.32
			504.047	14.415
			274.772	408.513
				101.995
				339.869
				338.885
				380.768
				137.964
				88.356
				218.3
				346.264
				76.228
				213.956
