# Supplementary material for: COVID-19 vaccination boosts the potency and breadth of the immune response against SARS-CoV-2 among recovered patients in Wuhan
Source: Cell Discov. 2022 Dec 9;8:131. doi: 10.1038/s41421-022-00496-x (PMC9734167; doi:10.1038/s41421-022-00496-x)
Supplement: Supplementary file 9 — Supplementary Data S8 [file 41421_2022_496_MOESM9_ESM.xlsx]

## Sheet: Fig. S3a
Supplementary Data S8. Source data for Supplementary Fig. S3
Wuhan-1						Wuhan-1						Wuhan-1
One Dose						Two Doses						Three Doses
Infection Only	1~3 M	4~6 M	7~9 M	10~12 M		Infection Only	1~3 M	4~6 M	7~9 M	10~12 M		Infection Only	1~3 M	4~6 M
8	292	317	91	79		8	288	142	45	1		8	156	101
35	323	458	121	101		35	219	328	114	65		35	131	162
46	579	303	198	31		46	254	333	290	365		46	152	171
81	344	171	201	212		81	599	179	269			81	204	397
65	427	215	230	152		65	1270	171	254			65	217	181
111	1593	1204	313	395		111	218	243	187			111	376	1119
56		507	251	245		56	378	206	556			56	341
259		106	256	145		259	166	276	334			259	566
76		1187	289	103		76	428	510	550			76	462
291		1937	812	408		291	319	256	1115			291	421
419						419	243					419	158
653						653	228					653	109
55						55	64					55	451
176						176	692					176	460
35						35	377					35	734
166						166	864					166	391
252						252	454					252	832
116						116	498					116	952
80						80	836					80	1223
175						175	1248					175	2111
295						295						295
116						116						116
62						62						62

## Sheet: Fig. S3b
Delta						Delta						Delta
One Dose						Two Doses						Three Doses
Infection Only	1~3 M	4~6 M	7~9 M	10~12 M		Infection Only	1~3 M	4~6 M	7~9 M	10~12 M		Infection Only	1~3 M	4~6 M
1	310	198	65	74		1	274	62	15	1		1	211	93
25	228	387	128	22		25	223	365	64	58		25	103	71
22	340	213	179	13		22	245	84	136	156		22	100	135
82	86	103	52	241		82	298	230	119			82	139	363
80	228	199	168	66		80	328	188	146			80	276	169
97	713	786	467	72		97	49	192	79			97	243	839
36		324	231	111		36	676	129	255			36	242
467		27	225	131		467	103	206	175			467	389
97		789	236	92		97	241	249	291			97	301
263		1046	384	329		263	210	213	905			263	363
364						364	183					364	76
552						552	222					552	361
34						34	172					34	442
90						90	564					90	424
46						46	305					46	461
106						106	353					106	190
308						308	125					308	817
67						67	422					67	877
65						65	411					65	478
84						84	894					84	1088
232						232						232
125						125						125
211						211						211

## Sheet: Fig. S3c
Omicron BA.1						Omicron BA.1						Omicron BA.1
One Dose						Two Doses						Three Doses
Infection Only	1~3 M	4~6 M	7~9 M	10~12 M		Infection Only	1~3 M	4~6 M	7~9 M	10~12 M		Infection Only	1~3 M	4~6 M
1	1	16	1	1		1	107	16	9	1		1	10	78
1	73	1	79	17		1	33	25	14	9		1	16	18
9	142	194	31	9		9	128	12	8	31		9	56	70
31	32	54	18	69		31	83	36	24			31	45	37
10	67	51	84	15		10	67	41	27			10	25	76
17	108	51	61	6		17	11	32	39			17	57	116
11		77	174	34		11	199	29	51			11	86
7		18	95	80		7	61	45	48			7	144
10		152	51	46		10	142	169	426			10	214
26		228	141	18		26	48	81	247			26	101
145						145	41					145	16
17						17	99					17	49
9						9	9					9	93
31						31	261					31	261
1						1	102					1	130
23						23	139					23	107
49						49	95					49	78
14						14	152					14	173
17						17	84					17	74
54						54	147					54	176
44						44						44
38						38						38
14						14						14

## Sheet: Fig. S3d
Omicron BA.2						Omicron BA.2						Omicron BA.2
One Dose						Two Doses						Three Doses
Infection Only	1~3 M	4~6 M	7~9 M	10~12 M		Infection Only	1~3 M	4~6 M	7~9 M	10~12 M		Infection Only	1~3 M	4~6 M
14	29	31	290	1314		14	95	93	11	66		14	34	101
16	46	70	53	608		16	227	66	55	263		16	61	162
23	348	192	25	1		23	250	27	44	31		23	151	171
57	464	81	19	1		57	118	237	31			57	214	397
133	169	331	189	1		133	155	73	292			133	64	181
78	299	305	213	1		78	32	145	68			78	292	1119
60		246	270	49		60	588	1415	142			60	307
1		355	1327	196		1	84	355	1280			1	640
25		344	143	148		25	530	105	666			25	227
51		1241	209	128		51	1018	271	509			51	372
40						40	128					40	103
262						262	73					262	376
45						45	48					45	621
31						31	715					31	407
67						67	1437					67	109
152						152	596					152	112
273						273	173					273	321
60						60	406					60	232
220						220	82					220	153
80						80	279					80	829
224						224						224
68						68						68
36						36						36
