# Supplementary material for: COVID-19 vaccination boosts the potency and breadth of the immune response against SARS-CoV-2 among recovered patients in Wuhan
Source: Cell Discov. 2022 Dec 9;8:131. doi: 10.1038/s41421-022-00496-x (PMC9734167; doi:10.1038/s41421-022-00496-x)
Supplement: Supplementary file 10 — Supplementary Data S9 [file 41421_2022_496_MOESM10_ESM.xlsx]

## Sheet: Fig. S4a
Supplementary Data S9. Source data for Supplementary Fig. S4
WIV04						WIV04						WIV04
One Dose						Two Doses						Three Doses
Infection Only	1~3 M	4~6 M	7~9 M	10~12 M		Infection Only	1~3 M	4~6 M	7~9 M	10~12 M		Infection Only	1~3 M	4~6 M
64	64	96	32	192		64	192	256	32	192		64	192	96
192	192	192	256	192		192	384	192	256	64		192	64	512
24	1024	384	128	64		24	64	128	256	1		24	96	256
96	512	384	192	384		96	256	128	48			96	192	768
384	128	128	384	128		384	768	96	64			384	512	128
64	768	384	96	96		64	512	256	768			64	256	256
1		768	512	96		1	384	256	1024			1	1024
192		192	384	256		192	384	1024	384			192	512
192		1024	512	64		192	192	192	192			192	768
384		768	768	24		384	1024	96	1024			384	384
12						12	1024					12	1024
							768						768

## Sheet: Fig. S4b
Delta						Delta						Delta
One Dose						Two Doses						Three Doses
Infection Only	1~3 M	4~6 M	7~9 M	10~12 M		Infection Only	1~3 M	4~6 M	7~9 M	10~12 M		Infection Only	1~3 M	4~6 M
1	1	1	1	1		1	48	64	1	24		1	16	8
16	24	32	48	12		16	48	1	12	1		16	1	24
1	128	32	16	1		1	1	8	48	1		1	24	24
1	24	24	12	24		1	32	16	1			1	12	96
24	24	8	24	12		24	96	12	8			24	96	12
1	64	64	12	12		1	48	24	48			1	32	12
1		48	64	1		1	48	16	64			1	192
24		32	16	1		24	48	48	16			24	48
12		192	96	24		12	32	24	24			12	192
24		128	64	1		24	192	32	256			24	32
1						1	128					1	192
							32						96

## Sheet: Fig. S4c
Omicron BA.1						Omicron BA.1						Omicron BA.1
One Dose						Two Doses						Three Doses
Infection Only	1~3 M	4~6 M	7~9 M	10~12 M		Infection Only	1~3 M	4~6 M	7~9 M	10~12 M		Infection Only	1~3 M	4~6 M
1	1	1	1	1		1	1	1	1	1		1	1	1
1	1	12	8	1		1	1	1	1	1		1	1	8
1	12	1	1	1		1	1	1	1	1		1	1	1
1	12	1	1	1		1	8	1	1			1	1	12
12	1	1	8	1		12	24	1	1			12	24	1
1	16	1	1	1		1	12	1	1			1	8	1
1		12	8	1		1	16	1	1			1	32
1		1	1	1		1	12	12	48			1	16
1		24	24	1		1	1	1	1			1	48
12		24	8	1		12	32	12	1			12	12
1						1	48					1	24
							1						12

## Sheet: Fig. S4d
Omicron BA.2						Omicron BA.2						Omicron BA.2
One Dose						Two Doses						Three Doses
Infection Only	1~3 M	4~6 M	7~9 M	10~12 M		Infection Only	1~3 M	4~6 M	7~9 M	10~12 M		Infection Only	1~3 M	4~6 M
1	1	1	1	1		1	24	16	1	8		1	1	8
12	1	16	24	1		12	24	1	1	1		12	1	16
1	48	1	8	1		1	1	1	12	1		1	12	12
1	16	16	12	24		1	16	8	1			1	12	96
12	8	1	12	8		12	48	12	1			12	32	1
1	32	24	1	1		1	32	8	32			1	16	12
1		24	24	1		1	48	1	32			1	64
24		12	1	1		24	16	32	8			24	32
1		32	48	1		1	24	8	8			1	64
24		64	48	1		24	96	48	128			24	24
1						1	64					1	192
							16						24

## Sheet: Fig. S4e
Omicron BA.5						Omicron BA.5						Omicron BA.5
One Dose						Two Doses						Three Doses
Infection Only	1~3 M	4~6 M	7~9 M	10~12 M		Infection Only	1~3 M	4~6 M	7~9 M	10~12 M		Infection Only	1~3 M	4~6 M
1	1	1	12	1		1	24	24	1	1		1	1	1
12	1	24	12	16		12	32	1	1	1		12	1	16
1	64	1	1	1		1	1	1	12	1		1	8	12
1	16	12	1	12		1	24	1	1			1	1	48
8	8	1	12	1		8	16	16	1			8	32	1
1	24	12	1	1		1	24	8	8			1	12	8
1		8	24	1		1	24	1	48			1	48
24		48	1	1		24	24	64	1			24	48
8		96	16	12		8	8	12	1			8	96
16		48	24	1		16	64	24	128			16	64
1						1	48					1	128
							12						32
