# Supplementary material for: COVID-19 vaccination boosts the potency and breadth of the immune response against SARS-CoV-2 among recovered patients in Wuhan
Source: Cell Discov. 2022 Dec 9;8:131. doi: 10.1038/s41421-022-00496-x (PMC9734167; doi:10.1038/s41421-022-00496-x)
Supplement: Supplementary file 11 — Supplementary Data S10 [file 41421_2022_496_MOESM11_ESM.xlsx]

## Sheet: Fig. S5
Supplementary Data S10. Source data for Supplementary Fig. S5
Group	IC50 of Pseudotyped viruses								IC50 of Authentic viruses
	Prototype		Delta		Omicron BA.1		Omicron BA.2		Prototype		Delta		Omicron BA.1		Omicron BA.2
	Original value	Log value	Original value	Log value	Original value	Log value	Original value	Log value	Original value	Log value	Original value	Log value	Original value	Log value	Original value	Log value
Infection-only	65	6.02237	80	6.32193	10	3.32193	133	7.05528	64	6	1	0	1	0	1	0
	166	7.37504	106	6.72792	23	4.52356	152	7.24793	192	7.58496	16	4	1	0	12	3.58496
	56	5.80735	36	5.16993	11	3.45943	60	5.90689	24	4.58496	1	0	1	0	1	0
	80	6.32193	65	6.02237	17	4.08746	220	7.78136	96	6.58496	1	0	1	0	1	0
	62	5.9542	211	7.7211	14	3.80735	36	5.16993	384	8.58496	24	4.58496	12	3.58496	12	3.58496
	55	5.78136	34	5.08746	9	3.16993	45	5.49185	64	6	1	0	1	0	1	0
	8	3	1	0	1	0	14	3.80735	1	0	1	0	1	0	1	0
	295	8.20457	232	7.85798	44	5.45943	224	7.80735	192	7.58496	24	4.58496	1	0	24	4.58496
	653	9.35094	552	9.10852	17	4.08746	262	8.03342	192	7.58496	12	3.58496	1	0	1	0
	46	5.52356	22	4.45943	9	3.16993	23	4.52356	12	3.58496	1	0	1	0	1	0
Hybrid-immunity	292	8.18982	310	8.27612	1	0	29	4.85798	64	6	1	0	1	0	1	0
	323	8.33539	228	7.83289	73	6.18982	46	5.52356	192	7.58496	24	4.58496	1	0	1	0
	1593	10.6375	713	9.47776	108	6.75489	299	8.224	1024	10	128	7	12	3.58496	48	5.58496
	427	8.73809	228	7.83289	67	6.06609	169	7.40088	512	9	24	4.58496	12	3.58496	16	4
	344	8.42626	86	6.42626	32	5	464	8.85798	128	7	24	4.58496	1	0	8	3
	579	9.17742	340	8.40939	142	7.14975	348	8.44294	768	9.58496	64	6	16	4	32	5
	458	8.8392	387	8.59619	1	0	70	6.12928	96	6.58496	1	0	1	0	1	0
	303	8.24317	213	7.73471	194	7.59991	192	7.58496	192	7.58496	32	5	12	3.58496	16	4
	317	8.30834	198	7.62936	16	4	31	4.9542	384	8.58496	32	5	1	0	1	0
	171	7.41785	103	6.6865	54	5.75489	81	6.33985	384	8.58496	24	4.58496	1	0	16	4
	106	6.72792	27	4.75489	18	4.16993	355	8.47168	128	7	8	3	1	0	1	0
	1204	10.2336	786	9.61839	51	5.67243	305	8.25267	384	8.58496	64	6	1	0	24	4.58496
	215	7.74819	199	7.63662	51	5.67243	331	8.37069	768	9.58496	48	5.58496	12	3.58496	24	4.58496
	507	8.98584	324	8.33985	77	6.26679	246	7.94251	192	7.58496	32	5	1	0	12	3.58496
	1937	10.9196	1046	10.0307	228	7.83289	1241	10.2773	1024	10	192	7.58496	24	4.58496	32	5
	1187	10.2131	789	9.62388	152	7.24793	344	8.42626	768	9.58496	128	7	24	4.58496	64	6
	91	6.50779	65	6.02237	1	0	290	8.17991	32	5	1	0	1	0	1	0
	256	8	225	7.81378	95	6.56986	1327	10.374	256	8	48	5.58496	8	3	24	4.58496
	313	8.29002	467	8.86728	61	5.93074	213	7.73471	128	7	16	4	1	0	8	3
	121	6.91886	128	7	79	6.30378	53	5.72792	192	7.58496	12	3.58496	1	0	12	3.58496
	230	7.84549	168	7.39232	84	6.39232	189	7.56224	384	8.58496	24	4.58496	8	3	12	3.58496
	201	7.65105	52	5.70044	18	4.16993	19	4.24793	96	6.58496	12	3.58496	1	0	1	0
	289	8.17493	236	7.88264	51	5.67243	143	7.15987	512	9	64	6	8	3	24	4.58496
	198	7.62936	179	7.48382	31	4.9542	25	4.64386	384	8.58496	16	4	1	0	1	0
	251	7.97154	231	7.85175	174	7.44294	270	8.07682	512	9	96	6.58496	24	4.58496	48	5.58496
	812	9.66534	384	8.58496	141	7.13955	209	7.70736	768	9.58496	64	6	8	3	48	5.58496
	152	7.24793	66	6.04439	15	3.90689	1	0	192	7.58496	1	0	1	0	1	0
	408	8.67243	329	8.36194	18	4.16993	128	7	192	7.58496	12	3.58496	1	0	1	0
	101	6.65821	22	4.45943	17	4.08746	608	9.24793	64	6	1	0	1	0	1	0
	245	7.93664	111	6.79442	34	5.08746	49	5.61471	384	8.58496	24	4.58496	1	0	24	4.58496
	145	7.17991	131	7.03342	80	6.32193	196	7.61471	128	7	12	3.58496	1	0	8	3
	212	7.72792	241	7.91289	69	6.10852	1	0	96	6.58496	12	3.58496	1	0	1	0
	79	6.30378	74	6.20945	1	0	1314	10.3597	96	6.58496	1	0	1	0	1	0
	395	8.62571	72	6.16993	6	2.58496	1	0	256	8	1	0	1	0	1	0
	103	6.6865	92	6.52356	46	5.52356	148	7.20945	64	6	24	4.58496	1	0	1	0
	31	4.9542	13	3.70044	9	3.16993	1	0	24	4.58496	1	0	1	0	1	0
	319	8.31741	210	7.71425	48	5.58496	1018	9.99152	192	7.58496	48	5.58496	1	0	24	4.58496
	64	6	172	7.42626	9	3.16993	48	5.58496	384	8.58496	48	5.58496	1	0	24	4.58496
	218	7.76818	49	5.61471	11	3.45943	32	5	64	6	1	0	1	0	1	0
	254	7.98868	245	7.93664	128	7	250	7.96578	256	8	32	5	8	3	16	4
	864	9.75489	353	8.46352	139	7.11894	596	9.21917	768	9.58496	96	6.58496	24	4.58496	48	5.58496
	498	8.96	422	8.7211	152	7.24793	406	8.66534	512	9	48	5.58496	12	3.58496	32	5
	428	8.74147	241	7.91289	142	7.14975	530	9.04985	384	8.58496	48	5.58496	16	4	48	5.58496
	454	8.82655	125	6.96578	95	6.56986	173	7.43463	384	8.58496	48	5.58496	12	3.58496	16	4
	219	7.77479	223	7.8009	33	5.04439	227	7.82655	192	7.58496	32	5	1	0	24	4.58496
	1248	10.2854	894	9.80413	147	7.19967	279	8.12412	1024	10	192	7.58496	32	5	96	6.58496
	692	9.43463	564	9.13955	261	8.02791	715	9.4818	1024	10	128	7	48	5.58496	64	6
	243	7.92481	183	7.5157	41	5.35755	128	7	768	9.58496	32	5	1	0	16	4
	179	7.48382	230	7.84549	36	5.16993	237	7.88874	256	8	64	6	1	0	16	4
	142	7.14975	62	5.9542	16	4	93	6.53916	192	7.58496	1	0	1	0	1	0
	333	8.37938	84	6.39232	12	3.58496	27	4.75489	128	7	8	3	1	0	1	0
	328	8.35755	365	8.51175	25	4.64386	66	6.04439	128	7	16	4	1	0	8	3
	243	7.92481	192	7.58496	32	5	145	7.17991	96	6.58496	12	3.58496	1	0	12	3.58496
	276	8.10852	206	7.6865	45	5.49185	355	8.47168	256	8	24	4.58496	1	0	8	3
	206	7.6865	129	7.01123	29	4.85798	1415	10.4666	256	8	16	4	1	0	1	0
	510	8.99435	249	7.96	169	7.40088	105	6.71425	1024	10	48	5.58496	12	3.58496	32	5
	171	7.41785	188	7.55459	41	5.35755	73	6.18982	192	7.58496	24	4.58496	1	0	8	3
	256	8	213	7.73471	81	6.33985	271	8.08215	96	6.58496	32	5	12	3.58496	48	5.58496
	45	5.49185	15	3.90689	9	3.16993	11	3.45943	32	5	1	0	1	0	1	0
	187	7.54689	79	6.30378	39	5.2854	68	6.08746	256	8	12	3.58496	1	0	1	0
	556	9.11894	255	7.99435	51	5.67243	142	7.14975	256	8	48	5.58496	1	0	12	3.58496
	114	6.83289	64	6	14	3.80735	55	5.78136	48	5.58496	1	0	1	0	1	0
	290	8.17991	136	7.08746	8	3	44	5.45943	64	6	8	3	1	0	1	0
	334	8.3837	175	7.45121	48	5.58496	1280	10.3219	768	9.58496	48	5.58496	1	0	32	5
	550	9.10329	291	8.18488	426	8.73471	666	9.37938	1024	10	64	6	48	5.58496	32	5
	254	7.98868	146	7.18982	27	4.75489	292	8.18982	384	8.58496	16	4	1	0	8	3
	269	8.07146	119	6.89482	24	4.58496	31	4.9542	192	7.58496	24	4.58496	1	0	8	3
	1115	10.1228	905	9.82177	247	7.94837	509	8.99152	1024	10	256	8	48	5.58496	128	7
	365	8.51175	156	7.2854	31	4.9542	31	4.9542	192	7.58496	24	4.58496	1	0	8	3
	65	6.02237	58	5.85798	9	3.16993	263	8.03892	64	6	1	0	1	0	1	0
	1	0	1	0	1	0	66	6.04439	1	0	1	0	1	0	1	0
	131	7.03342	103	6.6865	16	4	61	5.93074	192	7.58496	16	4	1	0	1	0
	156	7.2854	211	7.7211	10	3.32193	34	5.08746	64	6	1	0	1	0	1	0
	204	7.67243	139	7.11894	45	5.49185	214	7.74147	96	6.58496	24	4.58496	1	0	12	3.58496
	217	7.76155	276	8.10852	25	4.64386	64	6	192	7.58496	12	3.58496	1	0	12	3.58496
	109	6.76818	361	8.49586	49	5.61471	376	8.55459	512	9	96	6.58496	24	4.58496	32	5
	341	8.41363	242	7.91886	86	6.42626	307	8.26209	256	8	32	5	8	3	16	4
	460	8.84549	424	8.72792	261	8.02791	407	8.66888	1024	10	192	7.58496	32	5	64	6
	566	9.14466	389	8.60363	144	7.16993	640	9.32193	512	9	48	5.58496	16	4	32	5
	952	9.89482	877	9.77643	173	7.43463	232	7.85798	768	9.58496	192	7.58496	48	5.58496	64	6
	451	8.81698	442	8.7879	93	6.53916	621	9.27845	384	8.58496	32	5	12	3.58496	24	4.58496
	2111	11.0437	1088	10.0875	176	7.45943	829	9.69523	1024	10	192	7.58496	24	4.58496	192	7.58496
	1223	10.2562	478	8.90087	74	6.20945	153	7.25739	768	9.58496	96	6.58496	12	3.58496	24	4.58496
	101	6.65821	93	6.53916	78	6.2854	50	5.64386	96	6.58496	8	3	1	0	8	3
	397	8.633	363	8.50383	37	5.20945	178	7.47573	512	9	24	4.58496	8	3	16	4
	171	7.41785	135	7.07682	70	6.12928	153	7.25739	256	8	24	4.58496	1	0	12	3.58496
	1119	10.128	839	9.71253	116	6.85798	289	8.17493	768	9.58496	96	6.58496	12	3.58496	96	6.58496
	162	7.33985	71	6.14975	18	4.16993	25	4.64386	128	7	12	3.58496	1	0	1	0
	181	7.49985	169	7.40088	76	6.24793	90	6.49185	256	8	12	3.58496	1	0	12	3.58496
