# Supplementary material for: COVID-19 vaccination boosts the potency and breadth of the immune response against SARS-CoV-2 among recovered patients in Wuhan
Source: Cell Discov. 2022 Dec 9;8:131. doi: 10.1038/s41421-022-00496-x (PMC9734167; doi:10.1038/s41421-022-00496-x)
Supplement: Supplementary file 12 — Supplementary Data S11 [file 41421_2022_496_MOESM12_ESM.xlsx]

## Sheet: Fig. S7a
Supplementary Data S11. Source data for Supplementary Fig. S7
AIM+ CD38+ T (%)			AIM+ Ki67 + T (%)			AIM+ PD-1 + T (%)			AIM+ CTLA-4 + T (%)			AIM+ HLA-DR+ T (%)
1~6 MPV	7~12 MPV	Infection-only	1~6 MPV	7~12 MPV	Infection-only	1~6 MPV	7~12 MPV	Infection-only	1~6 MPV	7~12 MPV	Infection-only	1~6 MPV	7~12 MPV	Infection-only
28.65	14.81	16.62	11.05	13.33	15.29	11.46	8.89	21.56	32.61	20	9.94	29.33	12.84	35.32
41.91	16.38	43.21	11.11	12.05	11.51	9.36	16.47	9.43	46	14.44	30.75	39.57	73.53	33.77
53.33	15.09	62.26	26.67	2.33	7.55	13.33	16.8	15.09	56.67	7.31	59.6	46.67	26.82	32.08
9.9	13.83	30.42	6.29	13.83	28.26	7.76	11.1	15.22	4.55	15.03	59.59	19.93	19.06	39.13
67.8	6.61	28.36	8.47	13.23	11.94	10.17	14.79	11.94	61.02	13.62	52.24	52.54	34.77	38.81
9.08	70.59	28.89	1.71	32.35	8.89	4.7	14.71	4.44	4.78	94.12	53.55	21.26	50.85	33.33
14.02	19.55	20.14	12.03	4.67	10.55	9.07	11.76	13.91	14.44	18.17	18.24	30.82	42.55	29.02
22.56	18.07	20	16.92	5.69	6.67	13.33	7.92	10.67	28.21	30.69	22.67	16.92	41.51	22.67
22.22	38.44	17.39	28.89	6.7	0	14.81	5.62	6.52	37.04	44.92	19.57	22.22	25.04	6.52
22.01	55.93	17.65	5.03	13.56	5.15	15.09	16.95	11.76	25.79	69.49	22.06	19.5	23	21.32
20.12	57.45	21.71	16.89	12.77	8	11.85	8.51	2.29	24.1	82.98	33.14	26.48	11.22	17.71
15.49	60.38	10.86	21.13	33.96	9.74	20.19	3.77	11.24	20.19	60.38	12.74	36.62	27.72	22.1
45.95	24.03	54.64	16.76	4.4	17.87	15.61	10.83	11	50.58	24.87	48.48	46.24	10.34	42.96
9.28	19.49	30.18	7.27	4.48	10.65	15.38	11.5	13.61	11.24	25.54	15.38	22.47	13.92	30.18
23.4	10.33	16.06	31.49	3.28	12.95	17.08	13.1	22.28	30.8	8.72	25.91	38.8	14.07	24.87
14.5	24.4	20.25	4.58	9.27	14.14	8.85	12.36	14.87	13.13	26.64	43.67	16.49	20.7	26.27
34.78	18.77	55.81	19.57	6.9	12.4	17.39	14.18	10.08	54.35	10.34	59.69	32.61	24.11	51.94
27.97	10	35.36	12.15	2.55	11.34	11.67	5.29	20.01	32.25	16.47	33.95	29.7	22.46	39.81
23.04			23.04			14.68			28.1			25.06
26.23			50.13			14.81			29.35			60
11.44			9.38			11.14			10.56			31.09
15.56			34.41			13.43			21.86			39.96
21.48			49.54			13.99			12.56			31.62
25.76			14.52			13.82			18.5			45.67
13.04			39.84			16.92			16.76			36.92
17.4			30.41			25.91			22.75			45.13
11.26			21.47			10.45			7.05			34.85
21.19			24.5			14.57			29.14			19.21
21.6			16.8			12.8			26.4			22.4
12.59			32.36			31.75			17.15			20.26
17.34			5.2			13.01			23.99			25.43
13.89			19.63			16.11			18.7			22.96
15.48			13.17			8.39			19.7			29.52
39.81			19.75			7.96			54.78			50.64
10.7			15.11			11.38			13.24			17.4
17.87			4.13			16.25			22.19			25.69
29.41			11.76			37.82			35.29			29.41
5.7			20.01			16.22			5.57			10.43
60.74			5.52			19.02			57.87			52.97

## Sheet: Fig. S7b
Negative control
IL-4+ mCD4+ T	IFN-γ+ mCD4+ T	TNF-α+ mCD4+ T
0.07	0.05	0.06
0.03	0.05	0.01
0.08	0.07	0.03
0.04	0	0.04
0.06	0.04	0.04
0.09	0.03	0.02
0.08	0.07	0.07
0.13	0.05	0.02
0.02	0.14	0.29
0.09	0.15	0.18

## Sheet: Fig. S7c
Postive control
Log2 (RBD-IgG titers)	IL-4+ mCD4+ T (%)	IFN-γ+ mCD4+ T (%)	TNF-α+ mCD4+ T (%)	IL-2+ mCD4+ T (%)
9.59432	2.93	21.65	69.25	34.84
7.56986	5.27	33.9	69.24	25.95
9.85643	3.53	23.29	59.5	24.23
9.22882	4.99	11.35	55.13	27.17
7.82018	7.08	23.58	48.76	30.22
9.74483	5.34	38.97	60.75	35.64
7.02237	5.72	38.06	74.21	46.11
8.45533	3.7	28.01	70.42	32.21
9.3015	6.77	28.33	62.1	42.01
7.6865	4.51	13.35	46.75	20.3
10.2204	9.88	19.42	53.15	34.59
8.37069	4.34	16.39	62.04	25.65
9.01959	5.7	21.51	76.59	44.99
7.05528	3.33	38.33	71.82	31.24
9.08215	4.91	16.81	67.1	28.79
8.20945	6.57	36.32	80.05	41.41

## Sheet: Fig. S7d
IL-4+ mCD4+ T (%)		IFN-γ+ mCD4+ T (%)		TNF-α+ mCD4+ T (%)
1 ~ 3 MPV	4 ~ 6 MPV	1 ~ 3 MPV	4 ~ 6 MPV	1 ~ 3 MPV	4 ~ 6 MPV
0.83	1.75	0.48	0.25	3.89	0.28
0.75	0.65	0.14	0.15	0.88	0.65
1.17	0.53	0.3	0.11	0.28	1.04
0.88	2.24	0.18	0.05	0.2	0.08
0.22	0.59	0.09	0.72	0.26	0.23
0.51	0.45	0	0.18	0.3	0.32
0.51	1.1	0.17	0.23	0.22	0.96
0.48	0.73	0.13	0.35	0.03	0.47
1.08	0.76	0.32	0.37	0.35	0.89
0.38	1	0.37	0.26	1.44	0.25
0.44	0.32	0.16	1.04	0.45	0.79
0.41	0.39	0.39	0.27	2.02	4.9
2.81	0.74	0.5	0.63	1	0.82
0.82	0.21	0.14	0.14	0.88	0.64
0.72	0.76	0.21	0.4	1.3	1.04
0.87	0.56	0.46	0.1	5.73	0.54
0.83	0.4	0.06	0.32	0.13	1.11
0.3	0.77	0.89	0.63	1.79	1.04
0.38	1.12	0.19	0.47	0.3	0.12
0.49	0.13	0.16	0.2	0.33	0.15
1.73	1.29	0.18	0.51	3.97	0.33
2.6	0.88	0.24	1.05	0.11	5.2
2.35	1.09	0.11	0.17	0.83	3
0.98	0.78	0.18	0.62	0.35	0.54
0.82		0.35		0.46
0.89		0.57		0.38
0.57		0.53		0.28

## Sheet: Fig. S7e
Infection-only		Hybrid-imminity
Log2 (NP-IgG titers)	IL-4+ mCD 4+ T (%)	Log2 (NP-IgG titers)	IL-4+ mCD 4+ T (%)
0	0.55	8.35315	0.89
6.24793	1.03	0	0.57
0	0.6	7.67948	1.75
6.49185	0.17	9.45533	0.65
6.30378	1.39	11.6488	0.53
4.24793	0.29	9.18982	2.24
0	1.14	6.16993	1.43
0	0.48	8.12928	0.34
7.70736	0.39	8.69349	0.59
4.58496	0.66	4.85798	0.45
4.58496	0.38	0	1.1
4.16993	0.25	9.54882	0.73
6.39232	0.45	5.39232	0.76
3.58496	0.82	6.30378	0.43
5.49185	0.58	7.99435	0.71
5.49185	0.23	0	0.04
0	0.32	8.59619	0.53
5.70044	0.3	8.08746	0.44
7.94251	0.25	5.78136	0.55
0	0.28	7.49185	0.89
		9.05799	0.8
		8.31288	0.37
		10.5689	0.42
		8.58496	0.55
		7.88874	0.31
		6.26679	0.39
		6.55459	0.29
		9.69174	0.98
		10.6511	0.82
		9.65821	1
		6.45943	0.32
		6.71425	0.39
		7.11894	0.74
		4.80735	0.21
		7.40088	0.45
		8.24317	0.76
		7.70044	0.56
		5.16993	0.4
		7.70044	0.77
		7.88264	1.12
		9.52356	0.13
		9.82337	0.49
		5.16993	0.59
		10.2046	2.55
		8.49586	0.52
		5	0.37
		7.74819	0.44
		10.1923	0.83
		6.83289	0.75
		6.22882	1.17
		7	0.88
		7.18982	0.22
		5.97728	0.51
		7.56986	0.51
		6.53916	0.48
		7.45943	1.08
		7.97154	0.38
		7.62936	0.44
		8.79116	0.41
		12.1357	2.81
		7.11894	0.82
		8.55842	0.72
		7.9542	0.87
		9.70908	0.83
		9.11894	0.3
		8.60733	0.38
		7.73471	0.49
		8.41785	1.73
		7.65105	2.6
		8.98299	2.35
		12.6025	1.29
		6.30378	0.88
		7.77479	1.09
		5.2854	0.78
